# Supplementary material for: Post-match Recovery Practices in Professional Football: Design, Validity, and Reliability of a New Questionnaire
Source: Front Sports Act Living. 2021 Jul 15;3:680799. doi: 10.3389/fspor.2021.680799 (PMC8319234; doi:10.3389/fspor.2021.680799)
Supplement: Supplementary file 1 [file Data_Sheet_1.ZIP]

Archive with 6 entries (6 files):
- file 1.pdf
- __MACOSX/._file 1.pdf
- file 2.pdf
- __MACOSX/._file 2.pdf
- eletronic questionnaire.lss
- __MACOSX/._eletronic questionnaire.lss
