# Supplementary material for: Post-match Recovery Practices in Professional Football: Design, Validity, and Reliability of a New Questionnaire
Source: Front Sports Act Living. 2021 Jul 15;3:680799. doi: 10.3389/fspor.2021.680799 (PMC8319234; doi:10.3389/fspor.2021.680799)
Supplement: Supplementary file 1 [file Data_Sheet_1.ZIP › eletronic questionnaire.lss]

<?xml version="1.0" encoding="UTF-8"?>
<document>
 <LimeSurveyDocType>Survey</LimeSurveyDocType>
 <DBVersion>359</DBVersion>
 <languages>
  <language>pt</language>
 </languages>
 <answers>
  <fields>
   <fieldname>qid</fieldname>
   <fieldname>code</fieldname>
   <fieldname>answer</fieldname>
   <fieldname>sortorder</fieldname>
   <fieldname>assessment_value</fieldname>
   <fieldname>language</fieldname>
   <fieldname>scale_id</fieldname>
  </fields>
  <rows>
   <row>
    <qid><![CDATA[82206]]></qid>
    <code><![CDATA[4]]></code>
    <answer><![CDATA[Imersão em Água Fria]]></answer>
    <sortorder><![CDATA[4]]></sortorder>
    <assessment_value><![CDATA[0]]></assessment_value>
    <language><![CDATA[pt]]></language>
    <scale_id><![CDATA[0]]></scale_id>
   </row>
   <row>
    <qid><![CDATA[82209]]></qid>
    <code><![CDATA[3]]></code>
    <answer><![CDATA[Às Vezes]]></answer>
    <sortorder><![CDATA[3]]></sortorder>
    <assessment_value><![CDATA[0]]></assessment_value>
    <language><![CDATA[pt]]></language>
    <scale_id><![CDATA[0]]></scale_id>
   </row>
   <row>
    <qid><![CDATA[82236]]></qid>
    <code><![CDATA[3]]></code>
    <answer><![CDATA[Importante]]></answer>
    <sortorder><![CDATA[3]]></sortorder>
    <assessment_value><![CDATA[0]]></assessment_value>
    <language><![CDATA[pt]]></language>
    <scale_id><![CDATA[0]]></scale_id>
   </row>
   <row>
    <qid><![CDATA[82236]]></qid>
    <code><![CDATA[4]]></code>
    <answer><![CDATA[Muito Importante]]></answer>
    <sortorder><![CDATA[4]]></sortorder>
    <assessment_value><![CDATA[0]]></assessment_value>
    <language><![CDATA[pt]]></language>
    <scale_id><![CDATA[0]]></scale_id>
   </row>
   <row>
    <qid><![CDATA[82206]]></qid>
    <code><![CDATA[3]]></code>
    <answer><![CDATA[Recuperação Ativa]]></answer>
    <sortorder><![CDATA[3]]></sortorder>
    <assessment_value><![CDATA[0]]></assessment_value>
    <language><![CDATA[pt]]></language>
    <scale_id><![CDATA[0]]></scale_id>
   </row>
   <row>
    <qid><![CDATA[82209]]></qid>
    <code><![CDATA[1]]></code>
    <answer><![CDATA[Nunca]]></answer>
    <sortorder><![CDATA[1]]></sortorder>
    <assessment_value><![CDATA[0]]></assessment_value>
    <language><![CDATA[pt]]></language>
    <scale_id><![CDATA[0]]></scale_id>
   </row>
   <row>
    <qid><![CDATA[82209]]></qid>
    <code><![CDATA[4]]></code>
    <answer><![CDATA[Frequentemente]]></answer>
    <sortorder><![CDATA[4]]></sortorder>
    <assessment_value><![CDATA[0]]></assessment_value>
    <language><![CDATA[pt]]></language>
    <scale_id><![CDATA[0]]></scale_id>
   </row>
   <row>
    <qid><![CDATA[82226]]></qid>
    <code><![CDATA[5]]></code>
    <answer><![CDATA[Sempre]]></answer>
    <sortorder><![CDATA[5]]></sortorder>
    <assessment_value><![CDATA[0]]></assessment_value>
    <language><![CDATA[pt]]></language>
    <scale_id><![CDATA[0]]></scale_id>
   </row>
   <row>
    <qid><![CDATA[82236]]></qid>
    <code><![CDATA[5]]></code>
    <answer><![CDATA[Extremamente Importante]]></answer>
    <sortorder><![CDATA[5]]></sortorder>
    <assessment_value><![CDATA[0]]></assessment_value>
    <language><![CDATA[pt]]></language>
    <scale_id><![CDATA[0]]></scale_id>
   </row>
   <row>
    <qid><![CDATA[82226]]></qid>
    <code><![CDATA[3]]></code>
    <answer><![CDATA[Às Vezes]]></answer>
    <sortorder><![CDATA[3]]></sortorder>
    <assessment_value><![CDATA[0]]></assessment_value>
    <language><![CDATA[pt]]></language>
    <scale_id><![CDATA[0]]></scale_id>
   </row>
   <row>
    <qid><![CDATA[82206]]></qid>
    <code><![CDATA[5]]></code>
    <answer><![CDATA[Massagem]]></answer>
    <sortorder><![CDATA[5]]></sortorder>
    <assessment_value><![CDATA[0]]></assessment_value>
    <language><![CDATA[pt]]></language>
    <scale_id><![CDATA[0]]></scale_id>
   </row>
   <row>
    <qid><![CDATA[82226]]></qid>
    <code><![CDATA[4]]></code>
    <answer><![CDATA[Frequentemente]]></answer>
    <sortorder><![CDATA[4]]></sortorder>
    <assessment_value><![CDATA[0]]></assessment_value>
    <language><![CDATA[pt]]></language>
    <scale_id><![CDATA[0]]></scale_id>
   </row>
   <row>
    <qid><![CDATA[82206]]></qid>
    <code><![CDATA[9]]></code>
    <answer><![CDATA[Outra *]]></answer>
    <sortorder><![CDATA[9]]></sortorder>
    <assessment_value><![CDATA[0]]></assessment_value>
    <language><![CDATA[pt]]></language>
    <scale_id><![CDATA[0]]></scale_id>
   </row>
   <row>
    <qid><![CDATA[82206]]></qid>
    <code><![CDATA[6]]></code>
    <answer><![CDATA[Meias e Calças de Compressão]]></answer>
    <sortorder><![CDATA[6]]></sortorder>
    <assessment_value><![CDATA[0]]></assessment_value>
    <language><![CDATA[pt]]></language>
    <scale_id><![CDATA[0]]></scale_id>
   </row>
   <row>
    <qid><![CDATA[82206]]></qid>
    <code><![CDATA[1]]></code>
    <answer><![CDATA[Alongamento]]></answer>
    <sortorder><![CDATA[1]]></sortorder>
    <assessment_value><![CDATA[0]]></assessment_value>
    <language><![CDATA[pt]]></language>
    <scale_id><![CDATA[0]]></scale_id>
   </row>
   <row>
    <qid><![CDATA[82226]]></qid>
    <code><![CDATA[1]]></code>
    <answer><![CDATA[Nunca]]></answer>
    <sortorder><![CDATA[1]]></sortorder>
    <assessment_value><![CDATA[0]]></assessment_value>
    <language><![CDATA[pt]]></language>
    <scale_id><![CDATA[0]]></scale_id>
   </row>
   <row>
    <qid><![CDATA[82236]]></qid>
    <code><![CDATA[2]]></code>
    <answer><![CDATA[Pouco Importante]]></answer>
    <sortorder><![CDATA[2]]></sortorder>
    <assessment_value><![CDATA[0]]></assessment_value>
    <language><![CDATA[pt]]></language>
    <scale_id><![CDATA[0]]></scale_id>
   </row>
   <row>
    <qid><![CDATA[82206]]></qid>
    <code><![CDATA[2]]></code>
    <answer><![CDATA[Electro Estimulação]]></answer>
    <sortorder><![CDATA[2]]></sortorder>
    <assessment_value><![CDATA[0]]></assessment_value>
    <language><![CDATA[pt]]></language>
    <scale_id><![CDATA[0]]></scale_id>
   </row>
   <row>
    <qid><![CDATA[82206]]></qid>
    <code><![CDATA[8]]></code>
    <answer><![CDATA[Sono]]></answer>
    <sortorder><![CDATA[8]]></sortorder>
    <assessment_value><![CDATA[0]]></assessment_value>
    <language><![CDATA[pt]]></language>
    <scale_id><![CDATA[0]]></scale_id>
   </row>
   <row>
    <qid><![CDATA[82206]]></qid>
    <code><![CDATA[7]]></code>
    <answer><![CDATA[Nutrição e Suplementação]]></answer>
    <sortorder><![CDATA[7]]></sortorder>
    <assessment_value><![CDATA[0]]></assessment_value>
    <language><![CDATA[pt]]></language>
    <scale_id><![CDATA[0]]></scale_id>
   </row>
   <row>
    <qid><![CDATA[82226]]></qid>
    <code><![CDATA[2]]></code>
    <answer><![CDATA[Raramente]]></answer>
    <sortorder><![CDATA[2]]></sortorder>
    <assessment_value><![CDATA[0]]></assessment_value>
    <language><![CDATA[pt]]></language>
    <scale_id><![CDATA[0]]></scale_id>
   </row>
   <row>
    <qid><![CDATA[82209]]></qid>
    <code><![CDATA[2]]></code>
    <answer><![CDATA[Raramente]]></answer>
    <sortorder><![CDATA[2]]></sortorder>
    <assessment_value><![CDATA[0]]></assessment_value>
    <language><![CDATA[pt]]></language>
    <scale_id><![CDATA[0]]></scale_id>
   </row>
   <row>
    <qid><![CDATA[82236]]></qid>
    <code><![CDATA[1]]></code>
    <answer><![CDATA[Nada Importante]]></answer>
    <sortorder><![CDATA[1]]></sortorder>
    <assessment_value><![CDATA[0]]></assessment_value>
    <language><![CDATA[pt]]></language>
    <scale_id><![CDATA[0]]></scale_id>
   </row>
   <row>
    <qid><![CDATA[82234]]></qid>
    <code><![CDATA[5]]></code>
    <answer><![CDATA[Mais de 10 anos]]></answer>
    <sortorder><![CDATA[5]]></sortorder>
    <assessment_value><![CDATA[0]]></assessment_value>
    <language><![CDATA[pt]]></language>
    <scale_id><![CDATA[0]]></scale_id>
   </row>
   <row>
    <qid><![CDATA[82234]]></qid>
    <code><![CDATA[4]]></code>
    <answer><![CDATA[5 a 10 anos]]></answer>
    <sortorder><![CDATA[4]]></sortorder>
    <assessment_value><![CDATA[0]]></assessment_value>
    <language><![CDATA[pt]]></language>
    <scale_id><![CDATA[0]]></scale_id>
   </row>
   <row>
    <qid><![CDATA[82234]]></qid>
    <code><![CDATA[3]]></code>
    <answer><![CDATA[2 a 5 anos]]></answer>
    <sortorder><![CDATA[3]]></sortorder>
    <assessment_value><![CDATA[0]]></assessment_value>
    <language><![CDATA[pt]]></language>
    <scale_id><![CDATA[0]]></scale_id>
   </row>
   <row>
    <qid><![CDATA[82234]]></qid>
    <code><![CDATA[2]]></code>
    <answer><![CDATA[1 a 2 anos]]></answer>
    <sortorder><![CDATA[2]]></sortorder>
    <assessment_value><![CDATA[0]]></assessment_value>
    <language><![CDATA[pt]]></language>
    <scale_id><![CDATA[0]]></scale_id>
   </row>
   <row>
    <qid><![CDATA[82234]]></qid>
    <code><![CDATA[1]]></code>
    <answer><![CDATA[Menos de 1 ano]]></answer>
    <sortorder><![CDATA[1]]></sortorder>
    <assessment_value><![CDATA[0]]></assessment_value>
    <language><![CDATA[pt]]></language>
    <scale_id><![CDATA[0]]></scale_id>
   </row>
   <row>
    <qid><![CDATA[82232]]></qid>
    <code><![CDATA[3]]></code>
    <answer><![CDATA[Licenciatura]]></answer>
    <sortorder><![CDATA[3]]></sortorder>
    <assessment_value><![CDATA[0]]></assessment_value>
    <language><![CDATA[pt]]></language>
    <scale_id><![CDATA[0]]></scale_id>
   </row>
   <row>
    <qid><![CDATA[82232]]></qid>
    <code><![CDATA[2]]></code>
    <answer><![CDATA[Ensino Secundário]]></answer>
    <sortorder><![CDATA[2]]></sortorder>
    <assessment_value><![CDATA[0]]></assessment_value>
    <language><![CDATA[pt]]></language>
    <scale_id><![CDATA[0]]></scale_id>
   </row>
   <row>
    <qid><![CDATA[82232]]></qid>
    <code><![CDATA[1]]></code>
    <answer><![CDATA[Ensino Básico]]></answer>
    <sortorder><![CDATA[1]]></sortorder>
    <assessment_value><![CDATA[0]]></assessment_value>
    <language><![CDATA[pt]]></language>
    <scale_id><![CDATA[0]]></scale_id>
   </row>
   <row>
    <qid><![CDATA[82230]]></qid>
    <code><![CDATA[1]]></code>
    <answer><![CDATA[Primeira Liga]]></answer>
    <sortorder><![CDATA[1]]></sortorder>
    <assessment_value><![CDATA[0]]></assessment_value>
    <language><![CDATA[pt]]></language>
    <scale_id><![CDATA[0]]></scale_id>
   </row>
   <row>
    <qid><![CDATA[82230]]></qid>
    <code><![CDATA[2]]></code>
    <answer><![CDATA[Segunda Liga]]></answer>
    <sortorder><![CDATA[2]]></sortorder>
    <assessment_value><![CDATA[0]]></assessment_value>
    <language><![CDATA[pt]]></language>
    <scale_id><![CDATA[0]]></scale_id>
   </row>
   <row>
    <qid><![CDATA[82224]]></qid>
    <code><![CDATA[4]]></code>
    <answer><![CDATA[Frequentemente]]></answer>
    <sortorder><![CDATA[4]]></sortorder>
    <assessment_value><![CDATA[0]]></assessment_value>
    <language><![CDATA[pt]]></language>
    <scale_id><![CDATA[0]]></scale_id>
   </row>
   <row>
    <qid><![CDATA[82224]]></qid>
    <code><![CDATA[3]]></code>
    <answer><![CDATA[Às Vezes]]></answer>
    <sortorder><![CDATA[3]]></sortorder>
    <assessment_value><![CDATA[0]]></assessment_value>
    <language><![CDATA[pt]]></language>
    <scale_id><![CDATA[0]]></scale_id>
   </row>
   <row>
    <qid><![CDATA[82224]]></qid>
    <code><![CDATA[2]]></code>
    <answer><![CDATA[Raramente]]></answer>
    <sortorder><![CDATA[2]]></sortorder>
    <assessment_value><![CDATA[0]]></assessment_value>
    <language><![CDATA[pt]]></language>
    <scale_id><![CDATA[0]]></scale_id>
   </row>
   <row>
    <qid><![CDATA[82224]]></qid>
    <code><![CDATA[1]]></code>
    <answer><![CDATA[Nunca]]></answer>
    <sortorder><![CDATA[1]]></sortorder>
    <assessment_value><![CDATA[0]]></assessment_value>
    <language><![CDATA[pt]]></language>
    <scale_id><![CDATA[0]]></scale_id>
   </row>
   <row>
    <qid><![CDATA[82212]]></qid>
    <code><![CDATA[4]]></code>
    <answer><![CDATA[Frequentemente]]></answer>
    <sortorder><![CDATA[4]]></sortorder>
    <assessment_value><![CDATA[0]]></assessment_value>
    <language><![CDATA[pt]]></language>
    <scale_id><![CDATA[0]]></scale_id>
   </row>
   <row>
    <qid><![CDATA[82212]]></qid>
    <code><![CDATA[3]]></code>
    <answer><![CDATA[Às Vezes]]></answer>
    <sortorder><![CDATA[3]]></sortorder>
    <assessment_value><![CDATA[0]]></assessment_value>
    <language><![CDATA[pt]]></language>
    <scale_id><![CDATA[0]]></scale_id>
   </row>
   <row>
    <qid><![CDATA[82212]]></qid>
    <code><![CDATA[2]]></code>
    <answer><![CDATA[Raramente]]></answer>
    <sortorder><![CDATA[2]]></sortorder>
    <assessment_value><![CDATA[0]]></assessment_value>
    <language><![CDATA[pt]]></language>
    <scale_id><![CDATA[0]]></scale_id>
   </row>
   <row>
    <qid><![CDATA[82212]]></qid>
    <code><![CDATA[1]]></code>
    <answer><![CDATA[Nunca]]></answer>
    <sortorder><![CDATA[1]]></sortorder>
    <assessment_value><![CDATA[0]]></assessment_value>
    <language><![CDATA[pt]]></language>
    <scale_id><![CDATA[0]]></scale_id>
   </row>
   <row>
    <qid><![CDATA[82218]]></qid>
    <code><![CDATA[4]]></code>
    <answer><![CDATA[Frequentemente]]></answer>
    <sortorder><![CDATA[4]]></sortorder>
    <assessment_value><![CDATA[0]]></assessment_value>
    <language><![CDATA[pt]]></language>
    <scale_id><![CDATA[0]]></scale_id>
   </row>
   <row>
    <qid><![CDATA[82218]]></qid>
    <code><![CDATA[3]]></code>
    <answer><![CDATA[Às Vezes]]></answer>
    <sortorder><![CDATA[3]]></sortorder>
    <assessment_value><![CDATA[0]]></assessment_value>
    <language><![CDATA[pt]]></language>
    <scale_id><![CDATA[0]]></scale_id>
   </row>
   <row>
    <qid><![CDATA[82218]]></qid>
    <code><![CDATA[2]]></code>
    <answer><![CDATA[Raramente]]></answer>
    <sortorder><![CDATA[2]]></sortorder>
    <assessment_value><![CDATA[0]]></assessment_value>
    <language><![CDATA[pt]]></language>
    <scale_id><![CDATA[0]]></scale_id>
   </row>
   <row>
    <qid><![CDATA[82218]]></qid>
    <code><![CDATA[1]]></code>
    <answer><![CDATA[Nunca]]></answer>
    <sortorder><![CDATA[1]]></sortorder>
    <assessment_value><![CDATA[0]]></assessment_value>
    <language><![CDATA[pt]]></language>
    <scale_id><![CDATA[0]]></scale_id>
   </row>
   <row>
    <qid><![CDATA[82215]]></qid>
    <code><![CDATA[4]]></code>
    <answer><![CDATA[Frequentemente]]></answer>
    <sortorder><![CDATA[4]]></sortorder>
    <assessment_value><![CDATA[0]]></assessment_value>
    <language><![CDATA[pt]]></language>
    <scale_id><![CDATA[0]]></scale_id>
   </row>
   <row>
    <qid><![CDATA[82215]]></qid>
    <code><![CDATA[3]]></code>
    <answer><![CDATA[Às Vezes]]></answer>
    <sortorder><![CDATA[3]]></sortorder>
    <assessment_value><![CDATA[0]]></assessment_value>
    <language><![CDATA[pt]]></language>
    <scale_id><![CDATA[0]]></scale_id>
   </row>
   <row>
    <qid><![CDATA[82215]]></qid>
    <code><![CDATA[2]]></code>
    <answer><![CDATA[Raramente]]></answer>
    <sortorder><![CDATA[2]]></sortorder>
    <assessment_value><![CDATA[0]]></assessment_value>
    <language><![CDATA[pt]]></language>
    <scale_id><![CDATA[0]]></scale_id>
   </row>
   <row>
    <qid><![CDATA[82215]]></qid>
    <code><![CDATA[1]]></code>
    <answer><![CDATA[Nunca]]></answer>
    <sortorder><![CDATA[1]]></sortorder>
    <assessment_value><![CDATA[0]]></assessment_value>
    <language><![CDATA[pt]]></language>
    <scale_id><![CDATA[0]]></scale_id>
   </row>
   <row>
    <qid><![CDATA[82202]]></qid>
    <code><![CDATA[6]]></code>
    <answer><![CDATA[Meias e Calças de Compressão]]></answer>
    <sortorder><![CDATA[6]]></sortorder>
    <assessment_value><![CDATA[1]]></assessment_value>
    <language><![CDATA[pt]]></language>
    <scale_id><![CDATA[0]]></scale_id>
   </row>
   <row>
    <qid><![CDATA[82202]]></qid>
    <code><![CDATA[5]]></code>
    <answer><![CDATA[Massagem]]></answer>
    <sortorder><![CDATA[5]]></sortorder>
    <assessment_value><![CDATA[1]]></assessment_value>
    <language><![CDATA[pt]]></language>
    <scale_id><![CDATA[0]]></scale_id>
   </row>
   <row>
    <qid><![CDATA[82202]]></qid>
    <code><![CDATA[4]]></code>
    <answer><![CDATA[Imersão em Água Fria]]></answer>
    <sortorder><![CDATA[4]]></sortorder>
    <assessment_value><![CDATA[1]]></assessment_value>
    <language><![CDATA[pt]]></language>
    <scale_id><![CDATA[0]]></scale_id>
   </row>
   <row>
    <qid><![CDATA[82202]]></qid>
    <code><![CDATA[3]]></code>
    <answer><![CDATA[Recuperação Ativa]]></answer>
    <sortorder><![CDATA[3]]></sortorder>
    <assessment_value><![CDATA[1]]></assessment_value>
    <language><![CDATA[pt]]></language>
    <scale_id><![CDATA[0]]></scale_id>
   </row>
   <row>
    <qid><![CDATA[82202]]></qid>
    <code><![CDATA[2]]></code>
    <answer><![CDATA[Electro Estimulação]]></answer>
    <sortorder><![CDATA[2]]></sortorder>
    <assessment_value><![CDATA[1]]></assessment_value>
    <language><![CDATA[pt]]></language>
    <scale_id><![CDATA[0]]></scale_id>
   </row>
   <row>
    <qid><![CDATA[82202]]></qid>
    <code><![CDATA[1]]></code>
    <answer><![CDATA[Alongamento]]></answer>
    <sortorder><![CDATA[1]]></sortorder>
    <assessment_value><![CDATA[1]]></assessment_value>
    <language><![CDATA[pt]]></language>
    <scale_id><![CDATA[0]]></scale_id>
   </row>
   <row>
    <qid><![CDATA[82201]]></qid>
    <code><![CDATA[5]]></code>
    <answer><![CDATA[Concordo Totalmente]]></answer>
    <sortorder><![CDATA[5]]></sortorder>
    <assessment_value><![CDATA[0]]></assessment_value>
    <language><![CDATA[pt]]></language>
    <scale_id><![CDATA[0]]></scale_id>
   </row>
   <row>
    <qid><![CDATA[82201]]></qid>
    <code><![CDATA[4]]></code>
    <answer><![CDATA[Concordo]]></answer>
    <sortorder><![CDATA[4]]></sortorder>
    <assessment_value><![CDATA[0]]></assessment_value>
    <language><![CDATA[pt]]></language>
    <scale_id><![CDATA[0]]></scale_id>
   </row>
   <row>
    <qid><![CDATA[82201]]></qid>
    <code><![CDATA[3]]></code>
    <answer><![CDATA[Neutro]]></answer>
    <sortorder><![CDATA[3]]></sortorder>
    <assessment_value><![CDATA[0]]></assessment_value>
    <language><![CDATA[pt]]></language>
    <scale_id><![CDATA[0]]></scale_id>
   </row>
   <row>
    <qid><![CDATA[82201]]></qid>
    <code><![CDATA[2]]></code>
    <answer><![CDATA[Discordo]]></answer>
    <sortorder><![CDATA[2]]></sortorder>
    <assessment_value><![CDATA[0]]></assessment_value>
    <language><![CDATA[pt]]></language>
    <scale_id><![CDATA[0]]></scale_id>
   </row>
   <row>
    <qid><![CDATA[82201]]></qid>
    <code><![CDATA[1]]></code>
    <answer><![CDATA[Discordo Totalmente]]></answer>
    <sortorder><![CDATA[1]]></sortorder>
    <assessment_value><![CDATA[0]]></assessment_value>
    <language><![CDATA[pt]]></language>
    <scale_id><![CDATA[0]]></scale_id>
   </row>
   <row>
    <qid><![CDATA[82230]]></qid>
    <code><![CDATA[3]]></code>
    <answer><![CDATA[Liga Revelação]]></answer>
    <sortorder><![CDATA[3]]></sortorder>
    <assessment_value><![CDATA[0]]></assessment_value>
    <language><![CDATA[pt]]></language>
    <scale_id><![CDATA[0]]></scale_id>
   </row>
   <row>
    <qid><![CDATA[82230]]></qid>
    <code><![CDATA[4]]></code>
    <answer><![CDATA[Primeira Divisão Feminina]]></answer>
    <sortorder><![CDATA[4]]></sortorder>
    <assessment_value><![CDATA[0]]></assessment_value>
    <language><![CDATA[pt]]></language>
    <scale_id><![CDATA[0]]></scale_id>
   </row>
   <row>
    <qid><![CDATA[82232]]></qid>
    <code><![CDATA[4]]></code>
    <answer><![CDATA[Mestrado]]></answer>
    <sortorder><![CDATA[4]]></sortorder>
    <assessment_value><![CDATA[0]]></assessment_value>
    <language><![CDATA[pt]]></language>
    <scale_id><![CDATA[0]]></scale_id>
   </row>
   <row>
    <qid><![CDATA[82232]]></qid>
    <code><![CDATA[5]]></code>
    <answer><![CDATA[Doutoramento]]></answer>
    <sortorder><![CDATA[5]]></sortorder>
    <assessment_value><![CDATA[0]]></assessment_value>
    <language><![CDATA[pt]]></language>
    <scale_id><![CDATA[0]]></scale_id>
   </row>
   <row>
    <qid><![CDATA[82202]]></qid>
    <code><![CDATA[7]]></code>
    <answer><![CDATA[Nutrição e Suplementação]]></answer>
    <sortorder><![CDATA[7]]></sortorder>
    <assessment_value><![CDATA[1]]></assessment_value>
    <language><![CDATA[pt]]></language>
    <scale_id><![CDATA[0]]></scale_id>
   </row>
   <row>
    <qid><![CDATA[82202]]></qid>
    <code><![CDATA[8]]></code>
    <answer><![CDATA[Sono]]></answer>
    <sortorder><![CDATA[8]]></sortorder>
    <assessment_value><![CDATA[1]]></assessment_value>
    <language><![CDATA[pt]]></language>
    <scale_id><![CDATA[0]]></scale_id>
   </row>
   <row>
    <qid><![CDATA[82202]]></qid>
    <code><![CDATA[9]]></code>
    <answer><![CDATA[Outra *]]></answer>
    <sortorder><![CDATA[9]]></sortorder>
    <assessment_value><![CDATA[1]]></assessment_value>
    <language><![CDATA[pt]]></language>
    <scale_id><![CDATA[0]]></scale_id>
   </row>
   <row>
    <qid><![CDATA[82209]]></qid>
    <code><![CDATA[5]]></code>
    <answer><![CDATA[Sempre]]></answer>
    <sortorder><![CDATA[5]]></sortorder>
    <assessment_value><![CDATA[0]]></assessment_value>
    <language><![CDATA[pt]]></language>
    <scale_id><![CDATA[0]]></scale_id>
   </row>
   <row>
    <qid><![CDATA[82212]]></qid>
    <code><![CDATA[5]]></code>
    <answer><![CDATA[Sempre]]></answer>
    <sortorder><![CDATA[5]]></sortorder>
    <assessment_value><![CDATA[0]]></assessment_value>
    <language><![CDATA[pt]]></language>
    <scale_id><![CDATA[0]]></scale_id>
   </row>
   <row>
    <qid><![CDATA[82215]]></qid>
    <code><![CDATA[5]]></code>
    <answer><![CDATA[Sempre]]></answer>
    <sortorder><![CDATA[5]]></sortorder>
    <assessment_value><![CDATA[0]]></assessment_value>
    <language><![CDATA[pt]]></language>
    <scale_id><![CDATA[0]]></scale_id>
   </row>
   <row>
    <qid><![CDATA[82218]]></qid>
    <code><![CDATA[5]]></code>
    <answer><![CDATA[Sempre]]></answer>
    <sortorder><![CDATA[5]]></sortorder>
    <assessment_value><![CDATA[0]]></assessment_value>
    <language><![CDATA[pt]]></language>
    <scale_id><![CDATA[0]]></scale_id>
   </row>
   <row>
    <qid><![CDATA[82224]]></qid>
    <code><![CDATA[5]]></code>
    <answer><![CDATA[Sempre]]></answer>
    <sortorder><![CDATA[5]]></sortorder>
    <assessment_value><![CDATA[0]]></assessment_value>
    <language><![CDATA[pt]]></language>
    <scale_id><![CDATA[0]]></scale_id>
   </row>
  </rows>
 </answers>
 <assessments>
  <fields>
   <fieldname>id</fieldname>
   <fieldname>sid</fieldname>
   <fieldname>scope</fieldname>
   <fieldname>gid</fieldname>
   <fieldname>name</fieldname>
   <fieldname>minimum</fieldname>
   <fieldname>maximum</fieldname>
   <fieldname>message</fieldname>
   <fieldname>language</fieldname>
  </fields>
  <rows>
   <row>
    <id><![CDATA[21]]></id>
    <sid><![CDATA[277718]]></sid>
    <scope><![CDATA[T]]></scope>
    <gid><![CDATA[3522]]></gid>
    <name/>
    <minimum><![CDATA[0]]></minimum>
    <maximum><![CDATA[0]]></maximum>
    <message/>
    <language><![CDATA[pt]]></language>
   </row>
  </rows>
 </assessments>
 <conditions>
  <fields>
   <fieldname>cid</fieldname>
   <fieldname>qid</fieldname>
   <fieldname>cqid</fieldname>
   <fieldname>cfieldname</fieldname>
   <fieldname>method</fieldname>
   <fieldname>value</fieldname>
   <fieldname>scenario</fieldname>
  </fields>
  <rows>
   <row>
    <cid><![CDATA[14667]]></cid>
    <qid><![CDATA[82227]]></qid>
    <cqid><![CDATA[82204]]></cqid>
    <cfieldname><![CDATA[277718X3523X82204]]></cfieldname>
    <method><![CDATA[==]]></method>
    <value><![CDATA[Y]]></value>
    <scenario><![CDATA[1]]></scenario>
   </row>
   <row>
    <cid><![CDATA[14662]]></cid>
    <qid><![CDATA[82225]]></qid>
    <cqid><![CDATA[82204]]></cqid>
    <cfieldname><![CDATA[277718X3523X82204]]></cfieldname>
    <method><![CDATA[==]]></method>
    <value><![CDATA[Y]]></value>
    <scenario><![CDATA[1]]></scenario>
   </row>
   <row>
    <cid><![CDATA[14670]]></cid>
    <qid><![CDATA[82224]]></qid>
    <cqid><![CDATA[82204]]></cqid>
    <cfieldname><![CDATA[277718X3523X82204]]></cfieldname>
    <method><![CDATA[==]]></method>
    <value><![CDATA[Y]]></value>
    <scenario><![CDATA[1]]></scenario>
   </row>
   <row>
    <cid><![CDATA[14664]]></cid>
    <qid><![CDATA[82222]]></qid>
    <cqid><![CDATA[82204]]></cqid>
    <cfieldname><![CDATA[277718X3523X82204]]></cfieldname>
    <method><![CDATA[==]]></method>
    <value><![CDATA[Y]]></value>
    <scenario><![CDATA[1]]></scenario>
   </row>
   <row>
    <cid><![CDATA[14679]]></cid>
    <qid><![CDATA[82220]]></qid>
    <cqid><![CDATA[82204]]></cqid>
    <cfieldname><![CDATA[277718X3523X82204]]></cfieldname>
    <method><![CDATA[==]]></method>
    <value><![CDATA[Y]]></value>
    <scenario><![CDATA[1]]></scenario>
   </row>
   <row>
    <cid><![CDATA[14680]]></cid>
    <qid><![CDATA[82219]]></qid>
    <cqid><![CDATA[82204]]></cqid>
    <cfieldname><![CDATA[277718X3523X82204]]></cfieldname>
    <method><![CDATA[==]]></method>
    <value><![CDATA[Y]]></value>
    <scenario><![CDATA[1]]></scenario>
   </row>
   <row>
    <cid><![CDATA[14681]]></cid>
    <qid><![CDATA[82218]]></qid>
    <cqid><![CDATA[82204]]></cqid>
    <cfieldname><![CDATA[277718X3523X82204]]></cfieldname>
    <method><![CDATA[==]]></method>
    <value><![CDATA[Y]]></value>
    <scenario><![CDATA[1]]></scenario>
   </row>
   <row>
    <cid><![CDATA[14684]]></cid>
    <qid><![CDATA[82216]]></qid>
    <cqid><![CDATA[82204]]></cqid>
    <cfieldname><![CDATA[277718X3523X82204]]></cfieldname>
    <method><![CDATA[==]]></method>
    <value><![CDATA[Y]]></value>
    <scenario><![CDATA[1]]></scenario>
   </row>
   <row>
    <cid><![CDATA[14676]]></cid>
    <qid><![CDATA[82214]]></qid>
    <cqid><![CDATA[82204]]></cqid>
    <cfieldname><![CDATA[277718X3523X82204]]></cfieldname>
    <method><![CDATA[==]]></method>
    <value><![CDATA[Y]]></value>
    <scenario><![CDATA[1]]></scenario>
   </row>
   <row>
    <cid><![CDATA[14683]]></cid>
    <qid><![CDATA[82215]]></qid>
    <cqid><![CDATA[82204]]></cqid>
    <cfieldname><![CDATA[277718X3523X82204]]></cfieldname>
    <method><![CDATA[==]]></method>
    <value><![CDATA[Y]]></value>
    <scenario><![CDATA[1]]></scenario>
   </row>
   <row>
    <cid><![CDATA[14675]]></cid>
    <qid><![CDATA[82213]]></qid>
    <cqid><![CDATA[82204]]></cqid>
    <cfieldname><![CDATA[277718X3523X82204]]></cfieldname>
    <method><![CDATA[==]]></method>
    <value><![CDATA[Y]]></value>
    <scenario><![CDATA[1]]></scenario>
   </row>
   <row>
    <cid><![CDATA[14674]]></cid>
    <qid><![CDATA[82212]]></qid>
    <cqid><![CDATA[82204]]></cqid>
    <cfieldname><![CDATA[277718X3523X82204]]></cfieldname>
    <method><![CDATA[==]]></method>
    <value><![CDATA[Y]]></value>
    <scenario><![CDATA[1]]></scenario>
   </row>
   <row>
    <cid><![CDATA[14671]]></cid>
    <qid><![CDATA[82210]]></qid>
    <cqid><![CDATA[82204]]></cqid>
    <cfieldname><![CDATA[277718X3523X82204]]></cfieldname>
    <method><![CDATA[==]]></method>
    <value><![CDATA[Y]]></value>
    <scenario><![CDATA[1]]></scenario>
   </row>
   <row>
    <cid><![CDATA[14661]]></cid>
    <qid><![CDATA[82209]]></qid>
    <cqid><![CDATA[82204]]></cqid>
    <cfieldname><![CDATA[277718X3523X82204]]></cfieldname>
    <method><![CDATA[==]]></method>
    <value><![CDATA[Y]]></value>
    <scenario><![CDATA[1]]></scenario>
   </row>
   <row>
    <cid><![CDATA[14685]]></cid>
    <qid><![CDATA[82207]]></qid>
    <cqid><![CDATA[82204]]></cqid>
    <cfieldname><![CDATA[277718X3523X82204]]></cfieldname>
    <method><![CDATA[==]]></method>
    <value><![CDATA[Y]]></value>
    <scenario><![CDATA[1]]></scenario>
   </row>
   <row>
    <cid><![CDATA[14660]]></cid>
    <qid><![CDATA[82206]]></qid>
    <cqid><![CDATA[82204]]></cqid>
    <cfieldname><![CDATA[277718X3523X82204]]></cfieldname>
    <method><![CDATA[==]]></method>
    <value><![CDATA[Y]]></value>
    <scenario><![CDATA[1]]></scenario>
   </row>
   <row>
    <cid><![CDATA[14663]]></cid>
    <qid><![CDATA[82226]]></qid>
    <cqid><![CDATA[82204]]></cqid>
    <cfieldname><![CDATA[277718X3523X82204]]></cfieldname>
    <method><![CDATA[==]]></method>
    <value><![CDATA[Y]]></value>
    <scenario><![CDATA[1]]></scenario>
   </row>
  </rows>
 </conditions>
 <defaultvalues>
  <fields>
   <fieldname>qid</fieldname>
   <fieldname>scale_id</fieldname>
   <fieldname>sqid</fieldname>
   <fieldname>language</fieldname>
   <fieldname>specialtype</fieldname>
   <fieldname>defaultvalue</fieldname>
  </fields>
  <rows>
   <row>
    <qid><![CDATA[82204]]></qid>
    <scale_id><![CDATA[0]]></scale_id>
    <sqid><![CDATA[0]]></sqid>
    <language><![CDATA[pt]]></language>
    <specialtype/>
    <defaultvalue><![CDATA[Y]]></defaultvalue>
   </row>
  </rows>
 </defaultvalues>
 <groups>
  <fields>
   <fieldname>gid</fieldname>
   <fieldname>sid</fieldname>
   <fieldname>group_name</fieldname>
   <fieldname>group_order</fieldname>
   <fieldname>description</fieldname>
   <fieldname>language</fieldname>
   <fieldname>randomization_group</fieldname>
   <fieldname>grelevance</fieldname>
  </fields>
  <rows>
   <row>
    <gid><![CDATA[3522]]></gid>
    <sid><![CDATA[277718]]></sid>
    <group_name><![CDATA[Reconhecimento da Importância das Práticas]]></group_name>
    <group_order><![CDATA[3]]></group_order>
    <description/>
    <language><![CDATA[pt]]></language>
    <randomization_group/>
    <grelevance/>
   </row>
   <row>
    <gid><![CDATA[3523]]></gid>
    <sid><![CDATA[277718]]></sid>
    <group_name><![CDATA[Caracterização da Prática nos Jogos em Casa]]></group_name>
    <group_order><![CDATA[5]]></group_order>
    <description/>
    <language><![CDATA[pt]]></language>
    <randomization_group/>
    <grelevance/>
   </row>
   <row>
    <gid><![CDATA[3524]]></gid>
    <sid><![CDATA[277718]]></sid>
    <group_name><![CDATA[Caracterização da Prática nos Jogos Fora]]></group_name>
    <group_order><![CDATA[6]]></group_order>
    <description/>
    <language><![CDATA[pt]]></language>
    <randomization_group/>
    <grelevance/>
   </row>
   <row>
    <gid><![CDATA[3525]]></gid>
    <sid><![CDATA[277718]]></sid>
    <group_name><![CDATA[Detalhes Pessoais]]></group_name>
    <group_order><![CDATA[2]]></group_order>
    <description/>
    <language><![CDATA[pt]]></language>
    <randomization_group/>
    <grelevance/>
   </row>
   <row>
    <gid><![CDATA[3526]]></gid>
    <sid><![CDATA[277718]]></sid>
    <group_name><![CDATA[Consentimento]]></group_name>
    <group_order><![CDATA[1]]></group_order>
    <description/>
    <language><![CDATA[pt]]></language>
    <randomization_group/>
    <grelevance/>
   </row>
   <row>
    <gid><![CDATA[3657]]></gid>
    <sid><![CDATA[277718]]></sid>
    <group_name><![CDATA[Caracterização da Prática]]></group_name>
    <group_order><![CDATA[4]]></group_order>
    <description/>
    <language><![CDATA[pt]]></language>
    <randomization_group/>
    <grelevance/>
   </row>
  </rows>
 </groups>
 <questions>
  <fields>
   <fieldname>qid</fieldname>
   <fieldname>parent_qid</fieldname>
   <fieldname>sid</fieldname>
   <fieldname>gid</fieldname>
   <fieldname>type</fieldname>
   <fieldname>title</fieldname>
   <fieldname>question</fieldname>
   <fieldname>preg</fieldname>
   <fieldname>help</fieldname>
   <fieldname>other</fieldname>
   <fieldname>mandatory</fieldname>
   <fieldname>question_order</fieldname>
   <fieldname>language</fieldname>
   <fieldname>scale_id</fieldname>
   <fieldname>same_default</fieldname>
   <fieldname>relevance</fieldname>
   <fieldname>modulename</fieldname>
  </fields>
  <rows>
   <row>
    <qid><![CDATA[82201]]></qid>
    <parent_qid><![CDATA[0]]></parent_qid>
    <sid><![CDATA[277718]]></sid>
    <gid><![CDATA[3522]]></gid>
    <type><![CDATA[F]]></type>
    <title><![CDATA[C1]]></title>
    <question><![CDATA[<p>Em quanto concorda com a seguinte expressão?</p>

<p><em>"As estratégias de recuperação são fundamentais para a recuperação dos atletas, até 72 horas, após o jogo."</em></p>
]]></question>
    <preg/>
    <help/>
    <other><![CDATA[N]]></other>
    <mandatory><![CDATA[Y]]></mandatory>
    <question_order><![CDATA[1]]></question_order>
    <language><![CDATA[pt]]></language>
    <scale_id><![CDATA[0]]></scale_id>
    <same_default><![CDATA[0]]></same_default>
    <relevance><![CDATA[1]]></relevance>
    <modulename/>
   </row>
   <row>
    <qid><![CDATA[82202]]></qid>
    <parent_qid><![CDATA[0]]></parent_qid>
    <sid><![CDATA[277718]]></sid>
    <gid><![CDATA[3522]]></gid>
    <type><![CDATA[R]]></type>
    <title><![CDATA[C2]]></title>
    <question><![CDATA[Seleccione e ordene as seguintes estratégias de recuperação pela importância que lhes atribui.]]></question>
    <preg/>
    <help><![CDATA[<p>Coloque as estratégias de recuperação, que considera importantes, na coluna da direita e ordene-as pelo grau de importância (a estratégia que que considera mais importante deve estar em cima). Se não considerar outra estratégia de recuperação, poderá deixar o item na coluna da esquerda.</p>
]]></help>
    <other><![CDATA[N]]></other>
    <mandatory><![CDATA[N]]></mandatory>
    <question_order><![CDATA[2]]></question_order>
    <language><![CDATA[pt]]></language>
    <scale_id><![CDATA[0]]></scale_id>
    <same_default><![CDATA[0]]></same_default>
    <relevance/>
    <modulename/>
   </row>
   <row>
    <qid><![CDATA[82203]]></qid>
    <parent_qid><![CDATA[0]]></parent_qid>
    <sid><![CDATA[277718]]></sid>
    <gid><![CDATA[3522]]></gid>
    <type><![CDATA[S]]></type>
    <title><![CDATA[C3]]></title>
    <question><![CDATA[* No caso de ter considerado outra estratégia de recuperação, identifique qual.]]></question>
    <preg/>
    <help/>
    <other><![CDATA[N]]></other>
    <mandatory><![CDATA[N]]></mandatory>
    <question_order><![CDATA[3]]></question_order>
    <language><![CDATA[pt]]></language>
    <scale_id><![CDATA[0]]></scale_id>
    <same_default><![CDATA[0]]></same_default>
    <relevance><![CDATA[1]]></relevance>
    <modulename/>
   </row>
   <row>
    <qid><![CDATA[82204]]></qid>
    <parent_qid><![CDATA[0]]></parent_qid>
    <sid><![CDATA[277718]]></sid>
    <gid><![CDATA[3657]]></gid>
    <type><![CDATA[Y]]></type>
    <title><![CDATA[D1]]></title>
    <question><![CDATA[Habitualmente, utilizam estratégias de recuperação?]]></question>
    <preg/>
    <help/>
    <other><![CDATA[N]]></other>
    <mandatory><![CDATA[Y]]></mandatory>
    <question_order><![CDATA[1]]></question_order>
    <language><![CDATA[pt]]></language>
    <scale_id><![CDATA[0]]></scale_id>
    <same_default><![CDATA[0]]></same_default>
    <relevance><![CDATA[1]]></relevance>
    <modulename/>
   </row>
   <row>
    <qid><![CDATA[82206]]></qid>
    <parent_qid><![CDATA[0]]></parent_qid>
    <sid><![CDATA[277718]]></sid>
    <gid><![CDATA[3657]]></gid>
    <type><![CDATA[R]]></type>
    <title><![CDATA[D3]]></title>
    <question><![CDATA[Selecione e ordene as seguintes estratégias de recuperação em função da frequência de utilização.]]></question>
    <preg/>
    <help><![CDATA[Coloque as estratégias de recuperação que utiliza na coluna da direita e ordene-as pelo grau de utilização (a estratégia que mais utiliza deve estar em cima). A(s) estratégia(s) que não utiliza deixe na coluna da esquerda.]]></help>
    <other><![CDATA[N]]></other>
    <mandatory><![CDATA[N]]></mandatory>
    <question_order><![CDATA[2]]></question_order>
    <language><![CDATA[pt]]></language>
    <scale_id><![CDATA[0]]></scale_id>
    <same_default><![CDATA[0]]></same_default>
    <relevance><![CDATA[((277718X3523X82204.NAOK == "Y"))]]></relevance>
    <modulename/>
   </row>
   <row>
    <qid><![CDATA[82207]]></qid>
    <parent_qid><![CDATA[0]]></parent_qid>
    <sid><![CDATA[277718]]></sid>
    <gid><![CDATA[3657]]></gid>
    <type><![CDATA[S]]></type>
    <title><![CDATA[D4]]></title>
    <question><![CDATA[* No caso de considerar outra estratégia de recuperação, indique qual.]]></question>
    <preg/>
    <help/>
    <other><![CDATA[N]]></other>
    <mandatory><![CDATA[N]]></mandatory>
    <question_order><![CDATA[3]]></question_order>
    <language><![CDATA[pt]]></language>
    <scale_id><![CDATA[0]]></scale_id>
    <same_default><![CDATA[0]]></same_default>
    <relevance><![CDATA[((277718X3523X82204.NAOK == "Y"))]]></relevance>
    <modulename/>
   </row>
   <row>
    <qid><![CDATA[82209]]></qid>
    <parent_qid><![CDATA[0]]></parent_qid>
    <sid><![CDATA[277718]]></sid>
    <gid><![CDATA[3523]]></gid>
    <type><![CDATA[F]]></type>
    <title><![CDATA[D6]]></title>
    <question><![CDATA[<strong>Imediatamente após</strong> os<strong> jogos realizados em casa</strong>, qual a frequência de utilização das seguintes estratégias de recuperação?]]></question>
    <preg/>
    <help/>
    <other><![CDATA[N]]></other>
    <mandatory><![CDATA[Y]]></mandatory>
    <question_order><![CDATA[1]]></question_order>
    <language><![CDATA[pt]]></language>
    <scale_id><![CDATA[0]]></scale_id>
    <same_default><![CDATA[0]]></same_default>
    <relevance><![CDATA[((277718X3523X82204.NAOK == "Y"))]]></relevance>
    <modulename/>
   </row>
   <row>
    <qid><![CDATA[82210]]></qid>
    <parent_qid><![CDATA[0]]></parent_qid>
    <sid><![CDATA[277718]]></sid>
    <gid><![CDATA[3523]]></gid>
    <type><![CDATA[Y]]></type>
    <title><![CDATA[D8]]></title>
    <question><![CDATA[Nos <strong>jogos realizados em casa,</strong> existe alguma consideração nas estratégias de recuperação quando o jogo é realizado de manhã, à tarde ou à noite?]]></question>
    <preg/>
    <help/>
    <other><![CDATA[N]]></other>
    <mandatory><![CDATA[Y]]></mandatory>
    <question_order><![CDATA[3]]></question_order>
    <language><![CDATA[pt]]></language>
    <scale_id><![CDATA[0]]></scale_id>
    <same_default><![CDATA[0]]></same_default>
    <relevance><![CDATA[((277718X3523X82204.NAOK == "Y"))]]></relevance>
    <modulename/>
   </row>
   <row>
    <qid><![CDATA[82212]]></qid>
    <parent_qid><![CDATA[0]]></parent_qid>
    <sid><![CDATA[277718]]></sid>
    <gid><![CDATA[3523]]></gid>
    <type><![CDATA[F]]></type>
    <title><![CDATA[D10]]></title>
    <question><![CDATA[<strong>12 a 24 horas após</strong> os <strong>jogos realizados em casa</strong>, qual a frequência de utilização das seguintes estratégias de recuperação?]]></question>
    <preg/>
    <help/>
    <other><![CDATA[N]]></other>
    <mandatory><![CDATA[Y]]></mandatory>
    <question_order><![CDATA[4]]></question_order>
    <language><![CDATA[pt]]></language>
    <scale_id><![CDATA[0]]></scale_id>
    <same_default><![CDATA[0]]></same_default>
    <relevance><![CDATA[((277718X3523X82204.NAOK == "Y"))]]></relevance>
    <modulename/>
   </row>
   <row>
    <qid><![CDATA[82213]]></qid>
    <parent_qid><![CDATA[0]]></parent_qid>
    <sid><![CDATA[277718]]></sid>
    <gid><![CDATA[3523]]></gid>
    <type><![CDATA[S]]></type>
    <title><![CDATA[D7]]></title>
    <question><![CDATA[No caso de ter considerado outra estratégia de recuperação, identifique qual.]]></question>
    <preg/>
    <help/>
    <other><![CDATA[N]]></other>
    <mandatory><![CDATA[N]]></mandatory>
    <question_order><![CDATA[2]]></question_order>
    <language><![CDATA[pt]]></language>
    <scale_id><![CDATA[0]]></scale_id>
    <same_default><![CDATA[0]]></same_default>
    <relevance><![CDATA[((277718X3523X82204.NAOK == "Y"))]]></relevance>
    <modulename/>
   </row>
   <row>
    <qid><![CDATA[82214]]></qid>
    <parent_qid><![CDATA[0]]></parent_qid>
    <sid><![CDATA[277718]]></sid>
    <gid><![CDATA[3523]]></gid>
    <type><![CDATA[S]]></type>
    <title><![CDATA[D11]]></title>
    <question><![CDATA[* No caso de ter considerado outra estratégia de recuperação, identifique qual.]]></question>
    <preg/>
    <help/>
    <other><![CDATA[N]]></other>
    <mandatory><![CDATA[N]]></mandatory>
    <question_order><![CDATA[5]]></question_order>
    <language><![CDATA[pt]]></language>
    <scale_id><![CDATA[0]]></scale_id>
    <same_default><![CDATA[0]]></same_default>
    <relevance><![CDATA[((277718X3523X82204.NAOK == "Y"))]]></relevance>
    <modulename/>
   </row>
   <row>
    <qid><![CDATA[82215]]></qid>
    <parent_qid><![CDATA[0]]></parent_qid>
    <sid><![CDATA[277718]]></sid>
    <gid><![CDATA[3523]]></gid>
    <type><![CDATA[F]]></type>
    <title><![CDATA[D12]]></title>
    <question><![CDATA[<strong>24 a 72 horas após</strong> os <strong>jogos realizados em casa</strong>, qual a frequência de utilização das seguintes estratégias de recuperação?]]></question>
    <preg/>
    <help/>
    <other><![CDATA[N]]></other>
    <mandatory><![CDATA[Y]]></mandatory>
    <question_order><![CDATA[6]]></question_order>
    <language><![CDATA[pt]]></language>
    <scale_id><![CDATA[0]]></scale_id>
    <same_default><![CDATA[0]]></same_default>
    <relevance><![CDATA[((277718X3523X82204.NAOK == "Y"))]]></relevance>
    <modulename/>
   </row>
   <row>
    <qid><![CDATA[82216]]></qid>
    <parent_qid><![CDATA[0]]></parent_qid>
    <sid><![CDATA[277718]]></sid>
    <gid><![CDATA[3523]]></gid>
    <type><![CDATA[S]]></type>
    <title><![CDATA[D13]]></title>
    <question><![CDATA[* No caso de ter considerado outra estratégia de recuperação, identifique qual.]]></question>
    <preg/>
    <help/>
    <other><![CDATA[N]]></other>
    <mandatory><![CDATA[N]]></mandatory>
    <question_order><![CDATA[7]]></question_order>
    <language><![CDATA[pt]]></language>
    <scale_id><![CDATA[0]]></scale_id>
    <same_default><![CDATA[0]]></same_default>
    <relevance><![CDATA[((277718X3523X82204.NAOK == "Y"))]]></relevance>
    <modulename/>
   </row>
   <row>
    <qid><![CDATA[82218]]></qid>
    <parent_qid><![CDATA[0]]></parent_qid>
    <sid><![CDATA[277718]]></sid>
    <gid><![CDATA[3524]]></gid>
    <type><![CDATA[F]]></type>
    <title><![CDATA[D15]]></title>
    <question><![CDATA[<strong>Imediatamente após</strong> os <strong>jogos realizados fora</strong>, qual a frequência de utilização das seguintes estratégias de recuperação?]]></question>
    <preg/>
    <help/>
    <other><![CDATA[N]]></other>
    <mandatory><![CDATA[Y]]></mandatory>
    <question_order><![CDATA[1]]></question_order>
    <language><![CDATA[pt]]></language>
    <scale_id><![CDATA[0]]></scale_id>
    <same_default><![CDATA[0]]></same_default>
    <relevance><![CDATA[((277718X3523X82204.NAOK == "Y"))]]></relevance>
    <modulename/>
   </row>
   <row>
    <qid><![CDATA[82219]]></qid>
    <parent_qid><![CDATA[0]]></parent_qid>
    <sid><![CDATA[277718]]></sid>
    <gid><![CDATA[3524]]></gid>
    <type><![CDATA[S]]></type>
    <title><![CDATA[D16]]></title>
    <question><![CDATA[* No caso de ter considerado outra estratégia de recuperação, identifique qual.]]></question>
    <preg/>
    <help/>
    <other><![CDATA[N]]></other>
    <mandatory><![CDATA[N]]></mandatory>
    <question_order><![CDATA[2]]></question_order>
    <language><![CDATA[pt]]></language>
    <scale_id><![CDATA[0]]></scale_id>
    <same_default><![CDATA[0]]></same_default>
    <relevance><![CDATA[((277718X3523X82204.NAOK == "Y"))]]></relevance>
    <modulename/>
   </row>
   <row>
    <qid><![CDATA[82220]]></qid>
    <parent_qid><![CDATA[0]]></parent_qid>
    <sid><![CDATA[277718]]></sid>
    <gid><![CDATA[3524]]></gid>
    <type><![CDATA[Y]]></type>
    <title><![CDATA[D17]]></title>
    <question><![CDATA[Nos <strong>jogos realizados fora,</strong> existe alguma consideração nas estratégias de recuperação quando o jogo é realizado de manhã, à tarde ou à noite?]]></question>
    <preg/>
    <help/>
    <other><![CDATA[N]]></other>
    <mandatory><![CDATA[Y]]></mandatory>
    <question_order><![CDATA[3]]></question_order>
    <language><![CDATA[pt]]></language>
    <scale_id><![CDATA[0]]></scale_id>
    <same_default><![CDATA[0]]></same_default>
    <relevance><![CDATA[((277718X3523X82204.NAOK == "Y"))]]></relevance>
    <modulename/>
   </row>
   <row>
    <qid><![CDATA[82222]]></qid>
    <parent_qid><![CDATA[0]]></parent_qid>
    <sid><![CDATA[277718]]></sid>
    <gid><![CDATA[3524]]></gid>
    <type><![CDATA[Y]]></type>
    <title><![CDATA[D19]]></title>
    <question><![CDATA[Nos <strong>jogos realizados fora</strong>, existe alguma consideração nas estratégias de recuperação quando a viagem de regresso é superior a 4 horas?]]></question>
    <preg/>
    <help/>
    <other><![CDATA[N]]></other>
    <mandatory><![CDATA[Y]]></mandatory>
    <question_order><![CDATA[4]]></question_order>
    <language><![CDATA[pt]]></language>
    <scale_id><![CDATA[0]]></scale_id>
    <same_default><![CDATA[0]]></same_default>
    <relevance><![CDATA[((277718X3523X82204.NAOK == "Y"))]]></relevance>
    <modulename/>
   </row>
   <row>
    <qid><![CDATA[82224]]></qid>
    <parent_qid><![CDATA[0]]></parent_qid>
    <sid><![CDATA[277718]]></sid>
    <gid><![CDATA[3524]]></gid>
    <type><![CDATA[F]]></type>
    <title><![CDATA[D21]]></title>
    <question><![CDATA[<strong>12 a 24 horas após</strong> os <strong>jogos realizados fora</strong>, qual a frequência de utilização das seguintes estratégias de recuperação?]]></question>
    <preg/>
    <help/>
    <other><![CDATA[N]]></other>
    <mandatory><![CDATA[Y]]></mandatory>
    <question_order><![CDATA[5]]></question_order>
    <language><![CDATA[pt]]></language>
    <scale_id><![CDATA[0]]></scale_id>
    <same_default><![CDATA[0]]></same_default>
    <relevance><![CDATA[((277718X3523X82204.NAOK == "Y"))]]></relevance>
    <modulename/>
   </row>
   <row>
    <qid><![CDATA[82225]]></qid>
    <parent_qid><![CDATA[0]]></parent_qid>
    <sid><![CDATA[277718]]></sid>
    <gid><![CDATA[3524]]></gid>
    <type><![CDATA[S]]></type>
    <title><![CDATA[D22]]></title>
    <question><![CDATA[* No caso de ter considerado outra estratégia de recuperação, identifique qual.]]></question>
    <preg/>
    <help/>
    <other><![CDATA[N]]></other>
    <mandatory><![CDATA[N]]></mandatory>
    <question_order><![CDATA[6]]></question_order>
    <language><![CDATA[pt]]></language>
    <scale_id><![CDATA[0]]></scale_id>
    <same_default><![CDATA[0]]></same_default>
    <relevance><![CDATA[((277718X3523X82204.NAOK == "Y"))]]></relevance>
    <modulename/>
   </row>
   <row>
    <qid><![CDATA[82226]]></qid>
    <parent_qid><![CDATA[0]]></parent_qid>
    <sid><![CDATA[277718]]></sid>
    <gid><![CDATA[3524]]></gid>
    <type><![CDATA[F]]></type>
    <title><![CDATA[D23]]></title>
    <question><![CDATA[<strong>24 a 72 horas após</strong> os<strong> jogos realizados fora</strong>, qual a frequência de utilização das seguintes estratégias de recuperação?]]></question>
    <preg/>
    <help/>
    <other><![CDATA[N]]></other>
    <mandatory><![CDATA[Y]]></mandatory>
    <question_order><![CDATA[7]]></question_order>
    <language><![CDATA[pt]]></language>
    <scale_id><![CDATA[0]]></scale_id>
    <same_default><![CDATA[0]]></same_default>
    <relevance><![CDATA[((277718X3523X82204.NAOK == "Y"))]]></relevance>
    <modulename/>
   </row>
   <row>
    <qid><![CDATA[82227]]></qid>
    <parent_qid><![CDATA[0]]></parent_qid>
    <sid><![CDATA[277718]]></sid>
    <gid><![CDATA[3524]]></gid>
    <type><![CDATA[S]]></type>
    <title><![CDATA[D24]]></title>
    <question><![CDATA[* No caso de ter considerado outra estratégia de recuperação, identifique qual.]]></question>
    <preg/>
    <help/>
    <other><![CDATA[N]]></other>
    <mandatory><![CDATA[N]]></mandatory>
    <question_order><![CDATA[8]]></question_order>
    <language><![CDATA[pt]]></language>
    <scale_id><![CDATA[0]]></scale_id>
    <same_default><![CDATA[0]]></same_default>
    <relevance><![CDATA[((277718X3523X82204.NAOK == "Y"))]]></relevance>
    <modulename/>
   </row>
   <row>
    <qid><![CDATA[82230]]></qid>
    <parent_qid><![CDATA[0]]></parent_qid>
    <sid><![CDATA[277718]]></sid>
    <gid><![CDATA[3525]]></gid>
    <type><![CDATA[!]]></type>
    <title><![CDATA[B1]]></title>
    <question><![CDATA[Qual o campeonato onde atua a equipa que representa?]]></question>
    <preg/>
    <help/>
    <other><![CDATA[Y]]></other>
    <mandatory><![CDATA[Y]]></mandatory>
    <question_order><![CDATA[1]]></question_order>
    <language><![CDATA[pt]]></language>
    <scale_id><![CDATA[0]]></scale_id>
    <same_default><![CDATA[0]]></same_default>
    <relevance><![CDATA[1]]></relevance>
    <modulename/>
   </row>
   <row>
    <qid><![CDATA[82231]]></qid>
    <parent_qid><![CDATA[0]]></parent_qid>
    <sid><![CDATA[277718]]></sid>
    <gid><![CDATA[3525]]></gid>
    <type><![CDATA[S]]></type>
    <title><![CDATA[B2]]></title>
    <question><![CDATA[Qual a sua função no clube? ]]></question>
    <preg/>
    <help/>
    <other><![CDATA[N]]></other>
    <mandatory><![CDATA[Y]]></mandatory>
    <question_order><![CDATA[2]]></question_order>
    <language><![CDATA[pt]]></language>
    <scale_id><![CDATA[0]]></scale_id>
    <same_default><![CDATA[0]]></same_default>
    <relevance><![CDATA[1]]></relevance>
    <modulename/>
   </row>
   <row>
    <qid><![CDATA[82232]]></qid>
    <parent_qid><![CDATA[0]]></parent_qid>
    <sid><![CDATA[277718]]></sid>
    <gid><![CDATA[3525]]></gid>
    <type><![CDATA[!]]></type>
    <title><![CDATA[B3]]></title>
    <question><![CDATA[Qual a sua formação académica?]]></question>
    <preg/>
    <help/>
    <other><![CDATA[Y]]></other>
    <mandatory><![CDATA[Y]]></mandatory>
    <question_order><![CDATA[3]]></question_order>
    <language><![CDATA[pt]]></language>
    <scale_id><![CDATA[0]]></scale_id>
    <same_default><![CDATA[0]]></same_default>
    <relevance><![CDATA[1]]></relevance>
    <modulename/>
   </row>
   <row>
    <qid><![CDATA[82233]]></qid>
    <parent_qid><![CDATA[0]]></parent_qid>
    <sid><![CDATA[277718]]></sid>
    <gid><![CDATA[3526]]></gid>
    <type><![CDATA[Y]]></type>
    <title><![CDATA[A1]]></title>
    <question><![CDATA[Aceito a participação e o preenchimento do questionário.]]></question>
    <preg/>
    <help/>
    <other><![CDATA[N]]></other>
    <mandatory><![CDATA[Y]]></mandatory>
    <question_order><![CDATA[1]]></question_order>
    <language><![CDATA[pt]]></language>
    <scale_id><![CDATA[0]]></scale_id>
    <same_default><![CDATA[0]]></same_default>
    <relevance><![CDATA[1]]></relevance>
    <modulename/>
   </row>
   <row>
    <qid><![CDATA[82234]]></qid>
    <parent_qid><![CDATA[0]]></parent_qid>
    <sid><![CDATA[277718]]></sid>
    <gid><![CDATA[3525]]></gid>
    <type><![CDATA[!]]></type>
    <title><![CDATA[B5]]></title>
    <question><![CDATA[Quanto tempo de experiência profissional tem no âmbito do treino desportivo de alto rendimento?]]></question>
    <preg/>
    <help/>
    <other><![CDATA[N]]></other>
    <mandatory><![CDATA[Y]]></mandatory>
    <question_order><![CDATA[4]]></question_order>
    <language><![CDATA[pt]]></language>
    <scale_id><![CDATA[0]]></scale_id>
    <same_default><![CDATA[0]]></same_default>
    <relevance><![CDATA[1]]></relevance>
    <modulename/>
   </row>
   <row>
    <qid><![CDATA[82236]]></qid>
    <parent_qid><![CDATA[0]]></parent_qid>
    <sid><![CDATA[277718]]></sid>
    <gid><![CDATA[3522]]></gid>
    <type><![CDATA[F]]></type>
    <title><![CDATA[C4]]></title>
    <question><![CDATA[Qual o grau de importância que atribui às seguintes estratégias de recuperação?]]></question>
    <preg/>
    <help/>
    <other><![CDATA[N]]></other>
    <mandatory><![CDATA[Y]]></mandatory>
    <question_order><![CDATA[4]]></question_order>
    <language><![CDATA[pt]]></language>
    <scale_id><![CDATA[0]]></scale_id>
    <same_default><![CDATA[0]]></same_default>
    <relevance/>
    <modulename/>
   </row>
  </rows>
 </questions>
 <subquestions>
  <fields>
   <fieldname>qid</fieldname>
   <fieldname>parent_qid</fieldname>
   <fieldname>sid</fieldname>
   <fieldname>gid</fieldname>
   <fieldname>type</fieldname>
   <fieldname>title</fieldname>
   <fieldname>question</fieldname>
   <fieldname>preg</fieldname>
   <fieldname>help</fieldname>
   <fieldname>other</fieldname>
   <fieldname>mandatory</fieldname>
   <fieldname>question_order</fieldname>
   <fieldname>language</fieldname>
   <fieldname>scale_id</fieldname>
   <fieldname>same_default</fieldname>
   <fieldname>relevance</fieldname>
   <fieldname>modulename</fieldname>
  </fields>
  <rows>
   <row>
    <qid><![CDATA[82237]]></qid>
    <parent_qid><![CDATA[82209]]></parent_qid>
    <sid><![CDATA[277718]]></sid>
    <gid><![CDATA[3523]]></gid>
    <type><![CDATA[F]]></type>
    <title><![CDATA[B6001]]></title>
    <question><![CDATA[Alongamento]]></question>
    <help/>
    <other><![CDATA[N]]></other>
    <mandatory><![CDATA[N]]></mandatory>
    <question_order><![CDATA[1]]></question_order>
    <language><![CDATA[pt]]></language>
    <scale_id><![CDATA[0]]></scale_id>
    <same_default><![CDATA[0]]></same_default>
    <relevance/>
    <modulename/>
   </row>
   <row>
    <qid><![CDATA[82238]]></qid>
    <parent_qid><![CDATA[82209]]></parent_qid>
    <sid><![CDATA[277718]]></sid>
    <gid><![CDATA[3523]]></gid>
    <type><![CDATA[F]]></type>
    <title><![CDATA[B6002]]></title>
    <question><![CDATA[Electro Estimulação]]></question>
    <help/>
    <other><![CDATA[N]]></other>
    <mandatory><![CDATA[N]]></mandatory>
    <question_order><![CDATA[2]]></question_order>
    <language><![CDATA[pt]]></language>
    <scale_id><![CDATA[0]]></scale_id>
    <same_default><![CDATA[0]]></same_default>
    <relevance/>
    <modulename/>
   </row>
   <row>
    <qid><![CDATA[82239]]></qid>
    <parent_qid><![CDATA[82209]]></parent_qid>
    <sid><![CDATA[277718]]></sid>
    <gid><![CDATA[3523]]></gid>
    <type><![CDATA[F]]></type>
    <title><![CDATA[B6003]]></title>
    <question><![CDATA[Recuperação Ativa]]></question>
    <help/>
    <other><![CDATA[N]]></other>
    <mandatory><![CDATA[N]]></mandatory>
    <question_order><![CDATA[3]]></question_order>
    <language><![CDATA[pt]]></language>
    <scale_id><![CDATA[0]]></scale_id>
    <same_default><![CDATA[0]]></same_default>
    <relevance/>
    <modulename/>
   </row>
   <row>
    <qid><![CDATA[82240]]></qid>
    <parent_qid><![CDATA[82209]]></parent_qid>
    <sid><![CDATA[277718]]></sid>
    <gid><![CDATA[3523]]></gid>
    <type><![CDATA[F]]></type>
    <title><![CDATA[B6004]]></title>
    <question><![CDATA[Imersão em Água Fria]]></question>
    <help/>
    <other><![CDATA[N]]></other>
    <mandatory><![CDATA[N]]></mandatory>
    <question_order><![CDATA[4]]></question_order>
    <language><![CDATA[pt]]></language>
    <scale_id><![CDATA[0]]></scale_id>
    <same_default><![CDATA[0]]></same_default>
    <relevance/>
    <modulename/>
   </row>
   <row>
    <qid><![CDATA[82241]]></qid>
    <parent_qid><![CDATA[82209]]></parent_qid>
    <sid><![CDATA[277718]]></sid>
    <gid><![CDATA[3523]]></gid>
    <type><![CDATA[F]]></type>
    <title><![CDATA[B6005]]></title>
    <question><![CDATA[Massagem]]></question>
    <help/>
    <other><![CDATA[N]]></other>
    <mandatory><![CDATA[N]]></mandatory>
    <question_order><![CDATA[5]]></question_order>
    <language><![CDATA[pt]]></language>
    <scale_id><![CDATA[0]]></scale_id>
    <same_default><![CDATA[0]]></same_default>
    <relevance/>
    <modulename/>
   </row>
   <row>
    <qid><![CDATA[82242]]></qid>
    <parent_qid><![CDATA[82209]]></parent_qid>
    <sid><![CDATA[277718]]></sid>
    <gid><![CDATA[3523]]></gid>
    <type><![CDATA[F]]></type>
    <title><![CDATA[B6006]]></title>
    <question><![CDATA[Meias e Calças de Compressão]]></question>
    <help/>
    <other><![CDATA[N]]></other>
    <mandatory><![CDATA[N]]></mandatory>
    <question_order><![CDATA[6]]></question_order>
    <language><![CDATA[pt]]></language>
    <scale_id><![CDATA[0]]></scale_id>
    <same_default><![CDATA[0]]></same_default>
    <relevance/>
    <modulename/>
   </row>
   <row>
    <qid><![CDATA[82243]]></qid>
    <parent_qid><![CDATA[82209]]></parent_qid>
    <sid><![CDATA[277718]]></sid>
    <gid><![CDATA[3523]]></gid>
    <type><![CDATA[F]]></type>
    <title><![CDATA[B6007]]></title>
    <question><![CDATA[Nutrição e Suplementação]]></question>
    <help/>
    <other><![CDATA[N]]></other>
    <mandatory><![CDATA[N]]></mandatory>
    <question_order><![CDATA[7]]></question_order>
    <language><![CDATA[pt]]></language>
    <scale_id><![CDATA[0]]></scale_id>
    <same_default><![CDATA[0]]></same_default>
    <relevance/>
    <modulename/>
   </row>
   <row>
    <qid><![CDATA[82244]]></qid>
    <parent_qid><![CDATA[82209]]></parent_qid>
    <sid><![CDATA[277718]]></sid>
    <gid><![CDATA[3523]]></gid>
    <type><![CDATA[F]]></type>
    <title><![CDATA[B6008]]></title>
    <question><![CDATA[Sono]]></question>
    <help/>
    <other><![CDATA[N]]></other>
    <mandatory><![CDATA[N]]></mandatory>
    <question_order><![CDATA[8]]></question_order>
    <language><![CDATA[pt]]></language>
    <scale_id><![CDATA[0]]></scale_id>
    <same_default><![CDATA[0]]></same_default>
    <relevance/>
    <modulename/>
   </row>
   <row>
    <qid><![CDATA[82245]]></qid>
    <parent_qid><![CDATA[82209]]></parent_qid>
    <sid><![CDATA[277718]]></sid>
    <gid><![CDATA[3523]]></gid>
    <type><![CDATA[F]]></type>
    <title><![CDATA[B6009]]></title>
    <question><![CDATA[Outra *]]></question>
    <help/>
    <other><![CDATA[N]]></other>
    <mandatory><![CDATA[N]]></mandatory>
    <question_order><![CDATA[9]]></question_order>
    <language><![CDATA[pt]]></language>
    <scale_id><![CDATA[0]]></scale_id>
    <same_default><![CDATA[0]]></same_default>
    <relevance/>
    <modulename/>
   </row>
   <row>
    <qid><![CDATA[82246]]></qid>
    <parent_qid><![CDATA[82212]]></parent_qid>
    <sid><![CDATA[277718]]></sid>
    <gid><![CDATA[3523]]></gid>
    <type><![CDATA[F]]></type>
    <title><![CDATA[B6003]]></title>
    <question><![CDATA[Recuperação Ativa]]></question>
    <help/>
    <other><![CDATA[N]]></other>
    <mandatory><![CDATA[N]]></mandatory>
    <question_order><![CDATA[3]]></question_order>
    <language><![CDATA[pt]]></language>
    <scale_id><![CDATA[0]]></scale_id>
    <same_default><![CDATA[0]]></same_default>
    <relevance/>
    <modulename/>
   </row>
   <row>
    <qid><![CDATA[82247]]></qid>
    <parent_qid><![CDATA[82212]]></parent_qid>
    <sid><![CDATA[277718]]></sid>
    <gid><![CDATA[3523]]></gid>
    <type><![CDATA[F]]></type>
    <title><![CDATA[B6004]]></title>
    <question><![CDATA[Imersão em Água Fria]]></question>
    <help/>
    <other><![CDATA[N]]></other>
    <mandatory><![CDATA[N]]></mandatory>
    <question_order><![CDATA[4]]></question_order>
    <language><![CDATA[pt]]></language>
    <scale_id><![CDATA[0]]></scale_id>
    <same_default><![CDATA[0]]></same_default>
    <relevance/>
    <modulename/>
   </row>
   <row>
    <qid><![CDATA[82248]]></qid>
    <parent_qid><![CDATA[82212]]></parent_qid>
    <sid><![CDATA[277718]]></sid>
    <gid><![CDATA[3523]]></gid>
    <type><![CDATA[F]]></type>
    <title><![CDATA[B6009]]></title>
    <question><![CDATA[Outra *]]></question>
    <help/>
    <other><![CDATA[N]]></other>
    <mandatory><![CDATA[N]]></mandatory>
    <question_order><![CDATA[9]]></question_order>
    <language><![CDATA[pt]]></language>
    <scale_id><![CDATA[0]]></scale_id>
    <same_default><![CDATA[0]]></same_default>
    <relevance/>
    <modulename/>
   </row>
   <row>
    <qid><![CDATA[82249]]></qid>
    <parent_qid><![CDATA[82212]]></parent_qid>
    <sid><![CDATA[277718]]></sid>
    <gid><![CDATA[3523]]></gid>
    <type><![CDATA[F]]></type>
    <title><![CDATA[B6008]]></title>
    <question><![CDATA[Sono]]></question>
    <help/>
    <other><![CDATA[N]]></other>
    <mandatory><![CDATA[N]]></mandatory>
    <question_order><![CDATA[8]]></question_order>
    <language><![CDATA[pt]]></language>
    <scale_id><![CDATA[0]]></scale_id>
    <same_default><![CDATA[0]]></same_default>
    <relevance/>
    <modulename/>
   </row>
   <row>
    <qid><![CDATA[82250]]></qid>
    <parent_qid><![CDATA[82212]]></parent_qid>
    <sid><![CDATA[277718]]></sid>
    <gid><![CDATA[3523]]></gid>
    <type><![CDATA[F]]></type>
    <title><![CDATA[B6007]]></title>
    <question><![CDATA[Nutrição e Suplementação]]></question>
    <help/>
    <other><![CDATA[N]]></other>
    <mandatory><![CDATA[N]]></mandatory>
    <question_order><![CDATA[7]]></question_order>
    <language><![CDATA[pt]]></language>
    <scale_id><![CDATA[0]]></scale_id>
    <same_default><![CDATA[0]]></same_default>
    <relevance/>
    <modulename/>
   </row>
   <row>
    <qid><![CDATA[82251]]></qid>
    <parent_qid><![CDATA[82212]]></parent_qid>
    <sid><![CDATA[277718]]></sid>
    <gid><![CDATA[3523]]></gid>
    <type><![CDATA[F]]></type>
    <title><![CDATA[B6006]]></title>
    <question><![CDATA[Meias e Calças de Compressão]]></question>
    <help/>
    <other><![CDATA[N]]></other>
    <mandatory><![CDATA[N]]></mandatory>
    <question_order><![CDATA[6]]></question_order>
    <language><![CDATA[pt]]></language>
    <scale_id><![CDATA[0]]></scale_id>
    <same_default><![CDATA[0]]></same_default>
    <relevance/>
    <modulename/>
   </row>
   <row>
    <qid><![CDATA[82252]]></qid>
    <parent_qid><![CDATA[82212]]></parent_qid>
    <sid><![CDATA[277718]]></sid>
    <gid><![CDATA[3523]]></gid>
    <type><![CDATA[F]]></type>
    <title><![CDATA[B6005]]></title>
    <question><![CDATA[Massagem]]></question>
    <help/>
    <other><![CDATA[N]]></other>
    <mandatory><![CDATA[N]]></mandatory>
    <question_order><![CDATA[5]]></question_order>
    <language><![CDATA[pt]]></language>
    <scale_id><![CDATA[0]]></scale_id>
    <same_default><![CDATA[0]]></same_default>
    <relevance/>
    <modulename/>
   </row>
   <row>
    <qid><![CDATA[82253]]></qid>
    <parent_qid><![CDATA[82212]]></parent_qid>
    <sid><![CDATA[277718]]></sid>
    <gid><![CDATA[3523]]></gid>
    <type><![CDATA[F]]></type>
    <title><![CDATA[B6002]]></title>
    <question><![CDATA[Electro Estimulação]]></question>
    <help/>
    <other><![CDATA[N]]></other>
    <mandatory><![CDATA[N]]></mandatory>
    <question_order><![CDATA[2]]></question_order>
    <language><![CDATA[pt]]></language>
    <scale_id><![CDATA[0]]></scale_id>
    <same_default><![CDATA[0]]></same_default>
    <relevance/>
    <modulename/>
   </row>
   <row>
    <qid><![CDATA[82254]]></qid>
    <parent_qid><![CDATA[82212]]></parent_qid>
    <sid><![CDATA[277718]]></sid>
    <gid><![CDATA[3523]]></gid>
    <type><![CDATA[F]]></type>
    <title><![CDATA[B6001]]></title>
    <question><![CDATA[Alongamento]]></question>
    <help/>
    <other><![CDATA[N]]></other>
    <mandatory><![CDATA[N]]></mandatory>
    <question_order><![CDATA[1]]></question_order>
    <language><![CDATA[pt]]></language>
    <scale_id><![CDATA[0]]></scale_id>
    <same_default><![CDATA[0]]></same_default>
    <relevance><![CDATA[1]]></relevance>
    <modulename/>
   </row>
   <row>
    <qid><![CDATA[82255]]></qid>
    <parent_qid><![CDATA[82215]]></parent_qid>
    <sid><![CDATA[277718]]></sid>
    <gid><![CDATA[3523]]></gid>
    <type><![CDATA[F]]></type>
    <title><![CDATA[B6001]]></title>
    <question><![CDATA[Alongamento]]></question>
    <help/>
    <other><![CDATA[N]]></other>
    <mandatory><![CDATA[N]]></mandatory>
    <question_order><![CDATA[1]]></question_order>
    <language><![CDATA[pt]]></language>
    <scale_id><![CDATA[0]]></scale_id>
    <same_default><![CDATA[0]]></same_default>
    <relevance><![CDATA[1]]></relevance>
    <modulename/>
   </row>
   <row>
    <qid><![CDATA[82256]]></qid>
    <parent_qid><![CDATA[82215]]></parent_qid>
    <sid><![CDATA[277718]]></sid>
    <gid><![CDATA[3523]]></gid>
    <type><![CDATA[F]]></type>
    <title><![CDATA[B6002]]></title>
    <question><![CDATA[Electro Estimulação]]></question>
    <help/>
    <other><![CDATA[N]]></other>
    <mandatory><![CDATA[N]]></mandatory>
    <question_order><![CDATA[2]]></question_order>
    <language><![CDATA[pt]]></language>
    <scale_id><![CDATA[0]]></scale_id>
    <same_default><![CDATA[0]]></same_default>
    <relevance/>
    <modulename/>
   </row>
   <row>
    <qid><![CDATA[82257]]></qid>
    <parent_qid><![CDATA[82215]]></parent_qid>
    <sid><![CDATA[277718]]></sid>
    <gid><![CDATA[3523]]></gid>
    <type><![CDATA[F]]></type>
    <title><![CDATA[B6005]]></title>
    <question><![CDATA[Massagem]]></question>
    <help/>
    <other><![CDATA[N]]></other>
    <mandatory><![CDATA[N]]></mandatory>
    <question_order><![CDATA[5]]></question_order>
    <language><![CDATA[pt]]></language>
    <scale_id><![CDATA[0]]></scale_id>
    <same_default><![CDATA[0]]></same_default>
    <relevance/>
    <modulename/>
   </row>
   <row>
    <qid><![CDATA[82258]]></qid>
    <parent_qid><![CDATA[82215]]></parent_qid>
    <sid><![CDATA[277718]]></sid>
    <gid><![CDATA[3523]]></gid>
    <type><![CDATA[F]]></type>
    <title><![CDATA[B6006]]></title>
    <question><![CDATA[Meias e Calças de Compressão]]></question>
    <help/>
    <other><![CDATA[N]]></other>
    <mandatory><![CDATA[N]]></mandatory>
    <question_order><![CDATA[6]]></question_order>
    <language><![CDATA[pt]]></language>
    <scale_id><![CDATA[0]]></scale_id>
    <same_default><![CDATA[0]]></same_default>
    <relevance/>
    <modulename/>
   </row>
   <row>
    <qid><![CDATA[82259]]></qid>
    <parent_qid><![CDATA[82215]]></parent_qid>
    <sid><![CDATA[277718]]></sid>
    <gid><![CDATA[3523]]></gid>
    <type><![CDATA[F]]></type>
    <title><![CDATA[B6007]]></title>
    <question><![CDATA[Nutrição e Suplementação]]></question>
    <help/>
    <other><![CDATA[N]]></other>
    <mandatory><![CDATA[N]]></mandatory>
    <question_order><![CDATA[7]]></question_order>
    <language><![CDATA[pt]]></language>
    <scale_id><![CDATA[0]]></scale_id>
    <same_default><![CDATA[0]]></same_default>
    <relevance/>
    <modulename/>
   </row>
   <row>
    <qid><![CDATA[82260]]></qid>
    <parent_qid><![CDATA[82215]]></parent_qid>
    <sid><![CDATA[277718]]></sid>
    <gid><![CDATA[3523]]></gid>
    <type><![CDATA[F]]></type>
    <title><![CDATA[B6008]]></title>
    <question><![CDATA[Sono]]></question>
    <help/>
    <other><![CDATA[N]]></other>
    <mandatory><![CDATA[N]]></mandatory>
    <question_order><![CDATA[8]]></question_order>
    <language><![CDATA[pt]]></language>
    <scale_id><![CDATA[0]]></scale_id>
    <same_default><![CDATA[0]]></same_default>
    <relevance/>
    <modulename/>
   </row>
   <row>
    <qid><![CDATA[82261]]></qid>
    <parent_qid><![CDATA[82215]]></parent_qid>
    <sid><![CDATA[277718]]></sid>
    <gid><![CDATA[3523]]></gid>
    <type><![CDATA[F]]></type>
    <title><![CDATA[B6009]]></title>
    <question><![CDATA[Outra  *]]></question>
    <help/>
    <other><![CDATA[N]]></other>
    <mandatory><![CDATA[N]]></mandatory>
    <question_order><![CDATA[9]]></question_order>
    <language><![CDATA[pt]]></language>
    <scale_id><![CDATA[0]]></scale_id>
    <same_default><![CDATA[0]]></same_default>
    <relevance/>
    <modulename/>
   </row>
   <row>
    <qid><![CDATA[82262]]></qid>
    <parent_qid><![CDATA[82215]]></parent_qid>
    <sid><![CDATA[277718]]></sid>
    <gid><![CDATA[3523]]></gid>
    <type><![CDATA[F]]></type>
    <title><![CDATA[B6004]]></title>
    <question><![CDATA[Imersão em Água Fria]]></question>
    <help/>
    <other><![CDATA[N]]></other>
    <mandatory><![CDATA[N]]></mandatory>
    <question_order><![CDATA[4]]></question_order>
    <language><![CDATA[pt]]></language>
    <scale_id><![CDATA[0]]></scale_id>
    <same_default><![CDATA[0]]></same_default>
    <relevance/>
    <modulename/>
   </row>
   <row>
    <qid><![CDATA[82263]]></qid>
    <parent_qid><![CDATA[82215]]></parent_qid>
    <sid><![CDATA[277718]]></sid>
    <gid><![CDATA[3523]]></gid>
    <type><![CDATA[F]]></type>
    <title><![CDATA[B6003]]></title>
    <question><![CDATA[Recuperação Ativa]]></question>
    <help/>
    <other><![CDATA[N]]></other>
    <mandatory><![CDATA[N]]></mandatory>
    <question_order><![CDATA[3]]></question_order>
    <language><![CDATA[pt]]></language>
    <scale_id><![CDATA[0]]></scale_id>
    <same_default><![CDATA[0]]></same_default>
    <relevance/>
    <modulename/>
   </row>
   <row>
    <qid><![CDATA[82264]]></qid>
    <parent_qid><![CDATA[82224]]></parent_qid>
    <sid><![CDATA[277718]]></sid>
    <gid><![CDATA[3524]]></gid>
    <type><![CDATA[F]]></type>
    <title><![CDATA[B6007]]></title>
    <question><![CDATA[Nutrição e Suplementação]]></question>
    <help/>
    <other><![CDATA[N]]></other>
    <mandatory><![CDATA[N]]></mandatory>
    <question_order><![CDATA[7]]></question_order>
    <language><![CDATA[pt]]></language>
    <scale_id><![CDATA[0]]></scale_id>
    <same_default><![CDATA[0]]></same_default>
    <relevance/>
    <modulename/>
   </row>
   <row>
    <qid><![CDATA[82265]]></qid>
    <parent_qid><![CDATA[82224]]></parent_qid>
    <sid><![CDATA[277718]]></sid>
    <gid><![CDATA[3524]]></gid>
    <type><![CDATA[F]]></type>
    <title><![CDATA[B6008]]></title>
    <question><![CDATA[Sono]]></question>
    <help/>
    <other><![CDATA[N]]></other>
    <mandatory><![CDATA[N]]></mandatory>
    <question_order><![CDATA[8]]></question_order>
    <language><![CDATA[pt]]></language>
    <scale_id><![CDATA[0]]></scale_id>
    <same_default><![CDATA[0]]></same_default>
    <relevance/>
    <modulename/>
   </row>
   <row>
    <qid><![CDATA[82266]]></qid>
    <parent_qid><![CDATA[82224]]></parent_qid>
    <sid><![CDATA[277718]]></sid>
    <gid><![CDATA[3524]]></gid>
    <type><![CDATA[F]]></type>
    <title><![CDATA[B6001]]></title>
    <question><![CDATA[Alongamento]]></question>
    <help/>
    <other><![CDATA[N]]></other>
    <mandatory><![CDATA[N]]></mandatory>
    <question_order><![CDATA[1]]></question_order>
    <language><![CDATA[pt]]></language>
    <scale_id><![CDATA[0]]></scale_id>
    <same_default><![CDATA[0]]></same_default>
    <relevance><![CDATA[1]]></relevance>
    <modulename/>
   </row>
   <row>
    <qid><![CDATA[82267]]></qid>
    <parent_qid><![CDATA[82224]]></parent_qid>
    <sid><![CDATA[277718]]></sid>
    <gid><![CDATA[3524]]></gid>
    <type><![CDATA[F]]></type>
    <title><![CDATA[B6003]]></title>
    <question><![CDATA[Recuperação Ativa]]></question>
    <help/>
    <other><![CDATA[N]]></other>
    <mandatory><![CDATA[N]]></mandatory>
    <question_order><![CDATA[3]]></question_order>
    <language><![CDATA[pt]]></language>
    <scale_id><![CDATA[0]]></scale_id>
    <same_default><![CDATA[0]]></same_default>
    <relevance/>
    <modulename/>
   </row>
   <row>
    <qid><![CDATA[82268]]></qid>
    <parent_qid><![CDATA[82224]]></parent_qid>
    <sid><![CDATA[277718]]></sid>
    <gid><![CDATA[3524]]></gid>
    <type><![CDATA[F]]></type>
    <title><![CDATA[B6004]]></title>
    <question><![CDATA[Imersão em Água Fria]]></question>
    <help/>
    <other><![CDATA[N]]></other>
    <mandatory><![CDATA[N]]></mandatory>
    <question_order><![CDATA[4]]></question_order>
    <language><![CDATA[pt]]></language>
    <scale_id><![CDATA[0]]></scale_id>
    <same_default><![CDATA[0]]></same_default>
    <relevance/>
    <modulename/>
   </row>
   <row>
    <qid><![CDATA[82269]]></qid>
    <parent_qid><![CDATA[82224]]></parent_qid>
    <sid><![CDATA[277718]]></sid>
    <gid><![CDATA[3524]]></gid>
    <type><![CDATA[F]]></type>
    <title><![CDATA[B6009]]></title>
    <question><![CDATA[Outra *]]></question>
    <help/>
    <other><![CDATA[N]]></other>
    <mandatory><![CDATA[N]]></mandatory>
    <question_order><![CDATA[9]]></question_order>
    <language><![CDATA[pt]]></language>
    <scale_id><![CDATA[0]]></scale_id>
    <same_default><![CDATA[0]]></same_default>
    <relevance/>
    <modulename/>
   </row>
   <row>
    <qid><![CDATA[82270]]></qid>
    <parent_qid><![CDATA[82224]]></parent_qid>
    <sid><![CDATA[277718]]></sid>
    <gid><![CDATA[3524]]></gid>
    <type><![CDATA[F]]></type>
    <title><![CDATA[B6002]]></title>
    <question><![CDATA[Electro Estimulação]]></question>
    <help/>
    <other><![CDATA[N]]></other>
    <mandatory><![CDATA[N]]></mandatory>
    <question_order><![CDATA[2]]></question_order>
    <language><![CDATA[pt]]></language>
    <scale_id><![CDATA[0]]></scale_id>
    <same_default><![CDATA[0]]></same_default>
    <relevance/>
    <modulename/>
   </row>
   <row>
    <qid><![CDATA[82271]]></qid>
    <parent_qid><![CDATA[82224]]></parent_qid>
    <sid><![CDATA[277718]]></sid>
    <gid><![CDATA[3524]]></gid>
    <type><![CDATA[F]]></type>
    <title><![CDATA[B6005]]></title>
    <question><![CDATA[Massagem]]></question>
    <help/>
    <other><![CDATA[N]]></other>
    <mandatory><![CDATA[N]]></mandatory>
    <question_order><![CDATA[5]]></question_order>
    <language><![CDATA[pt]]></language>
    <scale_id><![CDATA[0]]></scale_id>
    <same_default><![CDATA[0]]></same_default>
    <relevance/>
    <modulename/>
   </row>
   <row>
    <qid><![CDATA[82272]]></qid>
    <parent_qid><![CDATA[82224]]></parent_qid>
    <sid><![CDATA[277718]]></sid>
    <gid><![CDATA[3524]]></gid>
    <type><![CDATA[F]]></type>
    <title><![CDATA[B6006]]></title>
    <question><![CDATA[Meias e Calças de Compressão]]></question>
    <help/>
    <other><![CDATA[N]]></other>
    <mandatory><![CDATA[N]]></mandatory>
    <question_order><![CDATA[6]]></question_order>
    <language><![CDATA[pt]]></language>
    <scale_id><![CDATA[0]]></scale_id>
    <same_default><![CDATA[0]]></same_default>
    <relevance/>
    <modulename/>
   </row>
   <row>
    <qid><![CDATA[82273]]></qid>
    <parent_qid><![CDATA[82226]]></parent_qid>
    <sid><![CDATA[277718]]></sid>
    <gid><![CDATA[3524]]></gid>
    <type><![CDATA[F]]></type>
    <title><![CDATA[B6007]]></title>
    <question><![CDATA[Nutrição e Suplementação]]></question>
    <help/>
    <other><![CDATA[N]]></other>
    <mandatory><![CDATA[N]]></mandatory>
    <question_order><![CDATA[7]]></question_order>
    <language><![CDATA[pt]]></language>
    <scale_id><![CDATA[0]]></scale_id>
    <same_default><![CDATA[0]]></same_default>
    <relevance/>
    <modulename/>
   </row>
   <row>
    <qid><![CDATA[82274]]></qid>
    <parent_qid><![CDATA[82226]]></parent_qid>
    <sid><![CDATA[277718]]></sid>
    <gid><![CDATA[3524]]></gid>
    <type><![CDATA[F]]></type>
    <title><![CDATA[B6008]]></title>
    <question><![CDATA[Sono]]></question>
    <help/>
    <other><![CDATA[N]]></other>
    <mandatory><![CDATA[N]]></mandatory>
    <question_order><![CDATA[8]]></question_order>
    <language><![CDATA[pt]]></language>
    <scale_id><![CDATA[0]]></scale_id>
    <same_default><![CDATA[0]]></same_default>
    <relevance/>
    <modulename/>
   </row>
   <row>
    <qid><![CDATA[82275]]></qid>
    <parent_qid><![CDATA[82226]]></parent_qid>
    <sid><![CDATA[277718]]></sid>
    <gid><![CDATA[3524]]></gid>
    <type><![CDATA[F]]></type>
    <title><![CDATA[B6001]]></title>
    <question><![CDATA[Alongamento]]></question>
    <help/>
    <other><![CDATA[N]]></other>
    <mandatory><![CDATA[N]]></mandatory>
    <question_order><![CDATA[1]]></question_order>
    <language><![CDATA[pt]]></language>
    <scale_id><![CDATA[0]]></scale_id>
    <same_default><![CDATA[0]]></same_default>
    <relevance><![CDATA[1]]></relevance>
    <modulename/>
   </row>
   <row>
    <qid><![CDATA[82276]]></qid>
    <parent_qid><![CDATA[82226]]></parent_qid>
    <sid><![CDATA[277718]]></sid>
    <gid><![CDATA[3524]]></gid>
    <type><![CDATA[F]]></type>
    <title><![CDATA[B6002]]></title>
    <question><![CDATA[Electro Estimulação]]></question>
    <help/>
    <other><![CDATA[N]]></other>
    <mandatory><![CDATA[N]]></mandatory>
    <question_order><![CDATA[2]]></question_order>
    <language><![CDATA[pt]]></language>
    <scale_id><![CDATA[0]]></scale_id>
    <same_default><![CDATA[0]]></same_default>
    <relevance/>
    <modulename/>
   </row>
   <row>
    <qid><![CDATA[82277]]></qid>
    <parent_qid><![CDATA[82226]]></parent_qid>
    <sid><![CDATA[277718]]></sid>
    <gid><![CDATA[3524]]></gid>
    <type><![CDATA[F]]></type>
    <title><![CDATA[B6004]]></title>
    <question><![CDATA[Imersão em Água Fria]]></question>
    <help/>
    <other><![CDATA[N]]></other>
    <mandatory><![CDATA[N]]></mandatory>
    <question_order><![CDATA[4]]></question_order>
    <language><![CDATA[pt]]></language>
    <scale_id><![CDATA[0]]></scale_id>
    <same_default><![CDATA[0]]></same_default>
    <relevance/>
    <modulename/>
   </row>
   <row>
    <qid><![CDATA[82278]]></qid>
    <parent_qid><![CDATA[82226]]></parent_qid>
    <sid><![CDATA[277718]]></sid>
    <gid><![CDATA[3524]]></gid>
    <type><![CDATA[F]]></type>
    <title><![CDATA[B6003]]></title>
    <question><![CDATA[Recuperação Ativa]]></question>
    <help/>
    <other><![CDATA[N]]></other>
    <mandatory><![CDATA[N]]></mandatory>
    <question_order><![CDATA[3]]></question_order>
    <language><![CDATA[pt]]></language>
    <scale_id><![CDATA[0]]></scale_id>
    <same_default><![CDATA[0]]></same_default>
    <relevance/>
    <modulename/>
   </row>
   <row>
    <qid><![CDATA[82279]]></qid>
    <parent_qid><![CDATA[82226]]></parent_qid>
    <sid><![CDATA[277718]]></sid>
    <gid><![CDATA[3524]]></gid>
    <type><![CDATA[F]]></type>
    <title><![CDATA[B6005]]></title>
    <question><![CDATA[Massagem]]></question>
    <help/>
    <other><![CDATA[N]]></other>
    <mandatory><![CDATA[N]]></mandatory>
    <question_order><![CDATA[5]]></question_order>
    <language><![CDATA[pt]]></language>
    <scale_id><![CDATA[0]]></scale_id>
    <same_default><![CDATA[0]]></same_default>
    <relevance/>
    <modulename/>
   </row>
   <row>
    <qid><![CDATA[82280]]></qid>
    <parent_qid><![CDATA[82226]]></parent_qid>
    <sid><![CDATA[277718]]></sid>
    <gid><![CDATA[3524]]></gid>
    <type><![CDATA[F]]></type>
    <title><![CDATA[B6006]]></title>
    <question><![CDATA[Meias e Calças de Compressão]]></question>
    <help/>
    <other><![CDATA[N]]></other>
    <mandatory><![CDATA[N]]></mandatory>
    <question_order><![CDATA[6]]></question_order>
    <language><![CDATA[pt]]></language>
    <scale_id><![CDATA[0]]></scale_id>
    <same_default><![CDATA[0]]></same_default>
    <relevance/>
    <modulename/>
   </row>
   <row>
    <qid><![CDATA[82281]]></qid>
    <parent_qid><![CDATA[82226]]></parent_qid>
    <sid><![CDATA[277718]]></sid>
    <gid><![CDATA[3524]]></gid>
    <type><![CDATA[F]]></type>
    <title><![CDATA[B6009]]></title>
    <question><![CDATA[Outra]]></question>
    <help/>
    <other><![CDATA[N]]></other>
    <mandatory><![CDATA[N]]></mandatory>
    <question_order><![CDATA[9]]></question_order>
    <language><![CDATA[pt]]></language>
    <scale_id><![CDATA[0]]></scale_id>
    <same_default><![CDATA[0]]></same_default>
    <relevance/>
    <modulename/>
   </row>
   <row>
    <qid><![CDATA[82282]]></qid>
    <parent_qid><![CDATA[82201]]></parent_qid>
    <sid><![CDATA[277718]]></sid>
    <gid><![CDATA[3522]]></gid>
    <type><![CDATA[T]]></type>
    <title><![CDATA[SQ001]]></title>
    <question/>
    <help/>
    <other><![CDATA[N]]></other>
    <mandatory><![CDATA[N]]></mandatory>
    <question_order><![CDATA[1]]></question_order>
    <language><![CDATA[pt]]></language>
    <scale_id><![CDATA[0]]></scale_id>
    <same_default><![CDATA[0]]></same_default>
    <relevance><![CDATA[1]]></relevance>
    <modulename/>
   </row>
   <row>
    <qid><![CDATA[82283]]></qid>
    <parent_qid><![CDATA[82218]]></parent_qid>
    <sid><![CDATA[277718]]></sid>
    <gid><![CDATA[3524]]></gid>
    <type><![CDATA[T]]></type>
    <title><![CDATA[SQ001]]></title>
    <question><![CDATA[Alongamento]]></question>
    <help/>
    <other><![CDATA[N]]></other>
    <mandatory><![CDATA[N]]></mandatory>
    <question_order><![CDATA[1]]></question_order>
    <language><![CDATA[pt]]></language>
    <scale_id><![CDATA[0]]></scale_id>
    <same_default><![CDATA[0]]></same_default>
    <relevance><![CDATA[1]]></relevance>
    <modulename/>
   </row>
   <row>
    <qid><![CDATA[82284]]></qid>
    <parent_qid><![CDATA[82218]]></parent_qid>
    <sid><![CDATA[277718]]></sid>
    <gid><![CDATA[3524]]></gid>
    <type><![CDATA[T]]></type>
    <title><![CDATA[SQ002]]></title>
    <question><![CDATA[Electro Estimulação]]></question>
    <help/>
    <other><![CDATA[N]]></other>
    <mandatory><![CDATA[N]]></mandatory>
    <question_order><![CDATA[2]]></question_order>
    <language><![CDATA[pt]]></language>
    <scale_id><![CDATA[0]]></scale_id>
    <same_default><![CDATA[0]]></same_default>
    <relevance/>
    <modulename/>
   </row>
   <row>
    <qid><![CDATA[82285]]></qid>
    <parent_qid><![CDATA[82218]]></parent_qid>
    <sid><![CDATA[277718]]></sid>
    <gid><![CDATA[3524]]></gid>
    <type><![CDATA[T]]></type>
    <title><![CDATA[SQ003]]></title>
    <question><![CDATA[Recuperação Activa]]></question>
    <help/>
    <other><![CDATA[N]]></other>
    <mandatory><![CDATA[N]]></mandatory>
    <question_order><![CDATA[3]]></question_order>
    <language><![CDATA[pt]]></language>
    <scale_id><![CDATA[0]]></scale_id>
    <same_default><![CDATA[0]]></same_default>
    <relevance/>
    <modulename/>
   </row>
   <row>
    <qid><![CDATA[82286]]></qid>
    <parent_qid><![CDATA[82218]]></parent_qid>
    <sid><![CDATA[277718]]></sid>
    <gid><![CDATA[3524]]></gid>
    <type><![CDATA[T]]></type>
    <title><![CDATA[SQ004]]></title>
    <question><![CDATA[Imersão em Água Fria]]></question>
    <help/>
    <other><![CDATA[N]]></other>
    <mandatory><![CDATA[N]]></mandatory>
    <question_order><![CDATA[4]]></question_order>
    <language><![CDATA[pt]]></language>
    <scale_id><![CDATA[0]]></scale_id>
    <same_default><![CDATA[0]]></same_default>
    <relevance/>
    <modulename/>
   </row>
   <row>
    <qid><![CDATA[82287]]></qid>
    <parent_qid><![CDATA[82218]]></parent_qid>
    <sid><![CDATA[277718]]></sid>
    <gid><![CDATA[3524]]></gid>
    <type><![CDATA[T]]></type>
    <title><![CDATA[SQ005]]></title>
    <question><![CDATA[Massagem]]></question>
    <help/>
    <other><![CDATA[N]]></other>
    <mandatory><![CDATA[N]]></mandatory>
    <question_order><![CDATA[5]]></question_order>
    <language><![CDATA[pt]]></language>
    <scale_id><![CDATA[0]]></scale_id>
    <same_default><![CDATA[0]]></same_default>
    <relevance/>
    <modulename/>
   </row>
   <row>
    <qid><![CDATA[82288]]></qid>
    <parent_qid><![CDATA[82218]]></parent_qid>
    <sid><![CDATA[277718]]></sid>
    <gid><![CDATA[3524]]></gid>
    <type><![CDATA[T]]></type>
    <title><![CDATA[SQ006]]></title>
    <question><![CDATA[Meias e Calças de Compressão]]></question>
    <help/>
    <other><![CDATA[N]]></other>
    <mandatory><![CDATA[N]]></mandatory>
    <question_order><![CDATA[6]]></question_order>
    <language><![CDATA[pt]]></language>
    <scale_id><![CDATA[0]]></scale_id>
    <same_default><![CDATA[0]]></same_default>
    <relevance/>
    <modulename/>
   </row>
   <row>
    <qid><![CDATA[82289]]></qid>
    <parent_qid><![CDATA[82218]]></parent_qid>
    <sid><![CDATA[277718]]></sid>
    <gid><![CDATA[3524]]></gid>
    <type><![CDATA[T]]></type>
    <title><![CDATA[SQ007]]></title>
    <question><![CDATA[Nutrição e Suplementação]]></question>
    <help/>
    <other><![CDATA[N]]></other>
    <mandatory><![CDATA[N]]></mandatory>
    <question_order><![CDATA[7]]></question_order>
    <language><![CDATA[pt]]></language>
    <scale_id><![CDATA[0]]></scale_id>
    <same_default><![CDATA[0]]></same_default>
    <relevance/>
    <modulename/>
   </row>
   <row>
    <qid><![CDATA[82290]]></qid>
    <parent_qid><![CDATA[82218]]></parent_qid>
    <sid><![CDATA[277718]]></sid>
    <gid><![CDATA[3524]]></gid>
    <type><![CDATA[T]]></type>
    <title><![CDATA[SQ008]]></title>
    <question><![CDATA[Sono]]></question>
    <help/>
    <other><![CDATA[N]]></other>
    <mandatory><![CDATA[N]]></mandatory>
    <question_order><![CDATA[8]]></question_order>
    <language><![CDATA[pt]]></language>
    <scale_id><![CDATA[0]]></scale_id>
    <same_default><![CDATA[0]]></same_default>
    <relevance/>
    <modulename/>
   </row>
   <row>
    <qid><![CDATA[82291]]></qid>
    <parent_qid><![CDATA[82218]]></parent_qid>
    <sid><![CDATA[277718]]></sid>
    <gid><![CDATA[3524]]></gid>
    <type><![CDATA[T]]></type>
    <title><![CDATA[SQ009]]></title>
    <question><![CDATA[Outra *]]></question>
    <help/>
    <other><![CDATA[N]]></other>
    <mandatory><![CDATA[N]]></mandatory>
    <question_order><![CDATA[9]]></question_order>
    <language><![CDATA[pt]]></language>
    <scale_id><![CDATA[0]]></scale_id>
    <same_default><![CDATA[0]]></same_default>
    <relevance/>
    <modulename/>
   </row>
   <row>
    <qid><![CDATA[82292]]></qid>
    <parent_qid><![CDATA[82236]]></parent_qid>
    <sid><![CDATA[277718]]></sid>
    <gid><![CDATA[3522]]></gid>
    <type><![CDATA[F]]></type>
    <title><![CDATA[B6008]]></title>
    <question><![CDATA[Sono]]></question>
    <help/>
    <other><![CDATA[N]]></other>
    <mandatory><![CDATA[N]]></mandatory>
    <question_order><![CDATA[8]]></question_order>
    <language><![CDATA[pt]]></language>
    <scale_id><![CDATA[0]]></scale_id>
    <same_default><![CDATA[0]]></same_default>
    <relevance/>
    <modulename/>
   </row>
   <row>
    <qid><![CDATA[82293]]></qid>
    <parent_qid><![CDATA[82236]]></parent_qid>
    <sid><![CDATA[277718]]></sid>
    <gid><![CDATA[3522]]></gid>
    <type><![CDATA[F]]></type>
    <title><![CDATA[B6007]]></title>
    <question><![CDATA[Nutrição e Suplementação]]></question>
    <help/>
    <other><![CDATA[N]]></other>
    <mandatory><![CDATA[N]]></mandatory>
    <question_order><![CDATA[7]]></question_order>
    <language><![CDATA[pt]]></language>
    <scale_id><![CDATA[0]]></scale_id>
    <same_default><![CDATA[0]]></same_default>
    <relevance/>
    <modulename/>
   </row>
   <row>
    <qid><![CDATA[82294]]></qid>
    <parent_qid><![CDATA[82236]]></parent_qid>
    <sid><![CDATA[277718]]></sid>
    <gid><![CDATA[3522]]></gid>
    <type><![CDATA[F]]></type>
    <title><![CDATA[B6005]]></title>
    <question><![CDATA[Massagem]]></question>
    <help/>
    <other><![CDATA[N]]></other>
    <mandatory><![CDATA[N]]></mandatory>
    <question_order><![CDATA[5]]></question_order>
    <language><![CDATA[pt]]></language>
    <scale_id><![CDATA[0]]></scale_id>
    <same_default><![CDATA[0]]></same_default>
    <relevance/>
    <modulename/>
   </row>
   <row>
    <qid><![CDATA[82295]]></qid>
    <parent_qid><![CDATA[82236]]></parent_qid>
    <sid><![CDATA[277718]]></sid>
    <gid><![CDATA[3522]]></gid>
    <type><![CDATA[F]]></type>
    <title><![CDATA[B6006]]></title>
    <question><![CDATA[Meias e Calças de Compressão]]></question>
    <help/>
    <other><![CDATA[N]]></other>
    <mandatory><![CDATA[N]]></mandatory>
    <question_order><![CDATA[6]]></question_order>
    <language><![CDATA[pt]]></language>
    <scale_id><![CDATA[0]]></scale_id>
    <same_default><![CDATA[0]]></same_default>
    <relevance/>
    <modulename/>
   </row>
   <row>
    <qid><![CDATA[82296]]></qid>
    <parent_qid><![CDATA[82236]]></parent_qid>
    <sid><![CDATA[277718]]></sid>
    <gid><![CDATA[3522]]></gid>
    <type><![CDATA[F]]></type>
    <title><![CDATA[B6003]]></title>
    <question><![CDATA[Recuperação Ativa]]></question>
    <help/>
    <other><![CDATA[N]]></other>
    <mandatory><![CDATA[N]]></mandatory>
    <question_order><![CDATA[3]]></question_order>
    <language><![CDATA[pt]]></language>
    <scale_id><![CDATA[0]]></scale_id>
    <same_default><![CDATA[0]]></same_default>
    <relevance/>
    <modulename/>
   </row>
   <row>
    <qid><![CDATA[82297]]></qid>
    <parent_qid><![CDATA[82236]]></parent_qid>
    <sid><![CDATA[277718]]></sid>
    <gid><![CDATA[3522]]></gid>
    <type><![CDATA[F]]></type>
    <title><![CDATA[B6004]]></title>
    <question><![CDATA[Imersão em Água Fria]]></question>
    <help/>
    <other><![CDATA[N]]></other>
    <mandatory><![CDATA[N]]></mandatory>
    <question_order><![CDATA[4]]></question_order>
    <language><![CDATA[pt]]></language>
    <scale_id><![CDATA[0]]></scale_id>
    <same_default><![CDATA[0]]></same_default>
    <relevance/>
    <modulename/>
   </row>
   <row>
    <qid><![CDATA[82298]]></qid>
    <parent_qid><![CDATA[82236]]></parent_qid>
    <sid><![CDATA[277718]]></sid>
    <gid><![CDATA[3522]]></gid>
    <type><![CDATA[F]]></type>
    <title><![CDATA[B6001]]></title>
    <question><![CDATA[Alongamento]]></question>
    <help/>
    <other><![CDATA[N]]></other>
    <mandatory><![CDATA[N]]></mandatory>
    <question_order><![CDATA[1]]></question_order>
    <language><![CDATA[pt]]></language>
    <scale_id><![CDATA[0]]></scale_id>
    <same_default><![CDATA[0]]></same_default>
    <relevance><![CDATA[1]]></relevance>
    <modulename/>
   </row>
   <row>
    <qid><![CDATA[82299]]></qid>
    <parent_qid><![CDATA[82236]]></parent_qid>
    <sid><![CDATA[277718]]></sid>
    <gid><![CDATA[3522]]></gid>
    <type><![CDATA[F]]></type>
    <title><![CDATA[B6002]]></title>
    <question><![CDATA[Electro Estimulação]]></question>
    <help/>
    <other><![CDATA[N]]></other>
    <mandatory><![CDATA[N]]></mandatory>
    <question_order><![CDATA[2]]></question_order>
    <language><![CDATA[pt]]></language>
    <scale_id><![CDATA[0]]></scale_id>
    <same_default><![CDATA[0]]></same_default>
    <relevance/>
    <modulename/>
   </row>
  </rows>
 </subquestions>
 <question_attributes>
  <fields>
   <fieldname>qid</fieldname>
   <fieldname>attribute</fieldname>
   <fieldname>value</fieldname>
   <fieldname>language</fieldname>
  </fields>
  <rows>
   <row>
    <qid><![CDATA[82201]]></qid>
    <attribute><![CDATA[statistics_showgraph]]></attribute>
    <value><![CDATA[0]]></value>
   </row>
   <row>
    <qid><![CDATA[82202]]></qid>
    <attribute><![CDATA[max_answers]]></attribute>
    <value><![CDATA[9]]></value>
   </row>
   <row>
    <qid><![CDATA[82202]]></qid>
    <attribute><![CDATA[max_subquestions]]></attribute>
    <value><![CDATA[9]]></value>
   </row>
   <row>
    <qid><![CDATA[82202]]></qid>
    <attribute><![CDATA[min_answers]]></attribute>
    <value><![CDATA[1]]></value>
   </row>
   <row>
    <qid><![CDATA[82206]]></qid>
    <attribute><![CDATA[max_answers]]></attribute>
    <value><![CDATA[9]]></value>
   </row>
   <row>
    <qid><![CDATA[82206]]></qid>
    <attribute><![CDATA[max_subquestions]]></attribute>
    <value><![CDATA[9]]></value>
   </row>
   <row>
    <qid><![CDATA[82206]]></qid>
    <attribute><![CDATA[min_answers]]></attribute>
    <value><![CDATA[0]]></value>
   </row>
  </rows>
 </question_attributes>
 <surveys>
  <fields>
   <fieldname>sid</fieldname>
   <fieldname>admin</fieldname>
   <fieldname>expires</fieldname>
   <fieldname>startdate</fieldname>
   <fieldname>adminemail</fieldname>
   <fieldname>anonymized</fieldname>
   <fieldname>faxto</fieldname>
   <fieldname>format</fieldname>
   <fieldname>savetimings</fieldname>
   <fieldname>template</fieldname>
   <fieldname>language</fieldname>
   <fieldname>additional_languages</fieldname>
   <fieldname>datestamp</fieldname>
   <fieldname>usecookie</fieldname>
   <fieldname>allowregister</fieldname>
   <fieldname>allowsave</fieldname>
   <fieldname>autonumber_start</fieldname>
   <fieldname>autoredirect</fieldname>
   <fieldname>allowprev</fieldname>
   <fieldname>printanswers</fieldname>
   <fieldname>ipaddr</fieldname>
   <fieldname>refurl</fieldname>
   <fieldname>publicstatistics</fieldname>
   <fieldname>publicgraphs</fieldname>
   <fieldname>listpublic</fieldname>
   <fieldname>htmlemail</fieldname>
   <fieldname>sendconfirmation</fieldname>
   <fieldname>tokenanswerspersistence</fieldname>
   <fieldname>assessments</fieldname>
   <fieldname>usecaptcha</fieldname>
   <fieldname>usetokens</fieldname>
   <fieldname>bounce_email</fieldname>
   <fieldname>attributedescriptions</fieldname>
   <fieldname>emailresponseto</fieldname>
   <fieldname>emailnotificationto</fieldname>
   <fieldname>tokenlength</fieldname>
   <fieldname>showxquestions</fieldname>
   <fieldname>showgroupinfo</fieldname>
   <fieldname>shownoanswer</fieldname>
   <fieldname>showqnumcode</fieldname>
   <fieldname>bouncetime</fieldname>
   <fieldname>bounceprocessing</fieldname>
   <fieldname>bounceaccounttype</fieldname>
   <fieldname>bounceaccounthost</fieldname>
   <fieldname>bounceaccountpass</fieldname>
   <fieldname>bounceaccountencryption</fieldname>
   <fieldname>bounceaccountuser</fieldname>
   <fieldname>showwelcome</fieldname>
   <fieldname>showprogress</fieldname>
   <fieldname>questionindex</fieldname>
   <fieldname>navigationdelay</fieldname>
   <fieldname>nokeyboard</fieldname>
   <fieldname>alloweditaftercompletion</fieldname>
   <fieldname>googleanalyticsstyle</fieldname>
   <fieldname>googleanalyticsapikey</fieldname>
   <fieldname>gsid</fieldname>
   <fieldname>showsurveypolicynotice</fieldname>
  </fields>
  <rows>
   <row>
    <sid><![CDATA[277718]]></sid>
    <admin><![CDATA[FMH e FPF]]></admin>
    <adminemail><![CDATA[estrategiasrecuperacaofutebol@gmail.com]]></adminemail>
    <anonymized><![CDATA[Y]]></anonymized>
    <faxto/>
    <format><![CDATA[G]]></format>
    <savetimings><![CDATA[Y]]></savetimings>
    <template><![CDATA[estende_bootswatch_SMQ]]></template>
    <language><![CDATA[pt]]></language>
    <additional_languages/>
    <datestamp><![CDATA[Y]]></datestamp>
    <usecookie><![CDATA[N]]></usecookie>
    <allowregister><![CDATA[N]]></allowregister>
    <allowsave><![CDATA[Y]]></allowsave>
    <autonumber_start><![CDATA[9]]></autonumber_start>
    <autoredirect><![CDATA[N]]></autoredirect>
    <allowprev><![CDATA[Y]]></allowprev>
    <printanswers><![CDATA[N]]></printanswers>
    <ipaddr><![CDATA[Y]]></ipaddr>
    <refurl><![CDATA[N]]></refurl>
    <publicstatistics><![CDATA[N]]></publicstatistics>
    <publicgraphs><![CDATA[N]]></publicgraphs>
    <listpublic><![CDATA[N]]></listpublic>
    <htmlemail><![CDATA[Y]]></htmlemail>
    <sendconfirmation><![CDATA[Y]]></sendconfirmation>
    <tokenanswerspersistence><![CDATA[N]]></tokenanswerspersistence>
    <assessments><![CDATA[N]]></assessments>
    <usecaptcha><![CDATA[N]]></usecaptcha>
    <usetokens><![CDATA[N]]></usetokens>
    <bounce_email><![CDATA[estrategiasrecuperacaofutebol@gmail.com]]></bounce_email>
    <attributedescriptions><![CDATA[[]]]></attributedescriptions>
    <emailresponseto/>
    <emailnotificationto/>
    <tokenlength><![CDATA[15]]></tokenlength>
    <showxquestions><![CDATA[N]]></showxquestions>
    <showgroupinfo><![CDATA[B]]></showgroupinfo>
    <shownoanswer><![CDATA[N]]></shownoanswer>
    <showqnumcode><![CDATA[X]]></showqnumcode>
    <bounceprocessing><![CDATA[N]]></bounceprocessing>
    <showwelcome><![CDATA[Y]]></showwelcome>
    <showprogress><![CDATA[Y]]></showprogress>
    <questionindex><![CDATA[0]]></questionindex>
    <navigationdelay><![CDATA[0]]></navigationdelay>
    <nokeyboard><![CDATA[N]]></nokeyboard>
    <alloweditaftercompletion><![CDATA[Y]]></alloweditaftercompletion>
    <googleanalyticsstyle><![CDATA[0]]></googleanalyticsstyle>
    <googleanalyticsapikey/>
    <gsid><![CDATA[1]]></gsid>
    <showsurveypolicynotice><![CDATA[0]]></showsurveypolicynotice>
   </row>
  </rows>
 </surveys>
 <surveys_languagesettings>
  <fields>
   <fieldname>surveyls_survey_id</fieldname>
   <fieldname>surveyls_language</fieldname>
   <fieldname>surveyls_title</fieldname>
   <fieldname>surveyls_description</fieldname>
   <fieldname>surveyls_welcometext</fieldname>
   <fieldname>surveyls_endtext</fieldname>
   <fieldname>surveyls_url</fieldname>
   <fieldname>surveyls_urldescription</fieldname>
   <fieldname>surveyls_email_invite_subj</fieldname>
   <fieldname>surveyls_email_invite</fieldname>
   <fieldname>surveyls_email_remind_subj</fieldname>
   <fieldname>surveyls_email_remind</fieldname>
   <fieldname>surveyls_email_register_subj</fieldname>
   <fieldname>surveyls_email_register</fieldname>
   <fieldname>surveyls_email_confirm_subj</fieldname>
   <fieldname>surveyls_email_confirm</fieldname>
   <fieldname>surveyls_dateformat</fieldname>
   <fieldname>surveyls_attributecaptions</fieldname>
   <fieldname>email_admin_notification_subj</fieldname>
   <fieldname>email_admin_notification</fieldname>
   <fieldname>email_admin_responses_subj</fieldname>
   <fieldname>email_admin_responses</fieldname>
   <fieldname>surveyls_numberformat</fieldname>
   <fieldname>attachments</fieldname>
   <fieldname>surveyls_policy_notice</fieldname>
   <fieldname>surveyls_policy_error</fieldname>
   <fieldname>surveyls_policy_notice_label</fieldname>
  </fields>
  <rows>
   <row>
    <surveyls_survey_id><![CDATA[277718]]></surveyls_survey_id>
    <surveyls_language><![CDATA[pt]]></surveyls_language>
    <surveyls_title><![CDATA[Questionário - Estudo das Estratégias de Recuperação no Futebol de Elite Português]]></surveyls_title>
    <surveyls_description><![CDATA[<p>O presente estudo tem como propósito principal caraterizar as práticas determinadas para a recuperação de futebolistas de elite, masculinos e femininos, após a realização de um jogo de futebol. O estudo pretende também determinar se as práticas de recuperação variam entre jogos realizados em casa ou fora, e entre os períodos entre 12 a 24h e 24h a 72h após o jogo. O estudo é fruto de uma parceria entre a Faculdade de Motricidade Humana e a Portugal Football School da Federação Portuguesa de Futebol, tendo como investigadores principais o Professor Doutor Sandro R. Freitas e o Professor Doutor João Brito. Para cumprir esta finalidade, pretende-se que preencha a versão final deste questionário. Note que o questionário é anónimo, pelo que a sua identificação não será registada nem revelada a terceiros. Considere também que sua participação neste estudo é voluntária. Para responder aos objetivos do estudo, o questionário é composto por 22 questões, organizadas em quatro secções: i) reconhecimento da importância das práticas de recuperação; ii) caracterização das práticas de recuperação; iii) caracterização das práticas nos jogos em casa; e iv) caracterização das práticas nos jogos fora. A duração estimada para realização deste questionário é de 6 minutos. Os dados que derivarem do presente questionário serão alvo de uma análise estatística e, consequentemente, será elaborado um relatório. Este relatório será enviado a todos os participantes e disseminado nos meios de divulgação científica convencionais (e.g. artigos científicos e congressos).</p>
]]></surveyls_description>
    <surveyls_welcometext/>
    <surveyls_endtext/>
    <surveyls_url/>
    <surveyls_urldescription/>
    <surveyls_email_invite_subj><![CDATA[Convite para participar num inquérito]]></surveyls_email_invite_subj>
    <surveyls_email_invite><![CDATA[

	Caro(a) {FIRSTNAME},<br /><br />
Foi convidado para participar num inquérito.<br /><br />
O inquérito é intitulado de:<br />
"{SURVEYNAME}"<br /><br />
"{SURVEYDESCRIPTION}"<br /><br />
Para participar, por favor, utilize o endereço abaixo.<br /><br />
Com os melhores cumprimentos,<br /><br />{ADMINNAME} ({ADMINEMAIL})<br /><br />
----------------------------------------------<br />
Clique aqui para aceder ao inquérito:<br />{SURVEYURL}<br /><br />
Se não quer participar deste inquérito e não deseja receber mais convites clique p.f. na seguinte ligação:<br />{OPTOUTURL}<br /><br />
Se estiver na lista negra mas quiser participar neste inquérito e pretender receber convites, por favor clique no seguinte link:<br />{OPTINURL}]]></surveyls_email_invite>
    <surveyls_email_remind_subj><![CDATA[Lembrete para participar num inquérito]]></surveyls_email_remind_subj>
    <surveyls_email_remind><![CDATA[

	Caro(a) {FIRSTNAME}<br /><br />
Recentemente, foi convidado a participar num inquérito.<br /><br />
Notamos que ainda não completou o inquérito, e queremos relembrar que o inquérito ainda está disponível, caso queira tomar parte dele.<br /><br />
O inquérito tem o título:<br />
"{SURVEYNAME}"<br /><br />
"{SURVEYDESCRIPTION}"<br /><br />
Para participar, por favor, carregue no endereço abaixo.<br /><br />
Com os melhores cumprimentos,<br /><br />{ADMINNAME} ({ADMINEMAIL})<br /><br />
----------------------------------------------<br />
Clique aqui para aceder ao inquérito:<br />{SURVEYURL}<br /><br />
Se não quer participar deste inquérito e não deseja receber mais convites clique p.f. na seguinte ligação:<br />{OPTOUTURL}]]></surveyls_email_remind>
    <surveyls_email_register_subj><![CDATA[Confirmação do registo no inquérito]]></surveyls_email_register_subj>
    <surveyls_email_register><![CDATA[Caro(a) {FIRSTNAME},<br /><br />
Registou-se, ou alguém utilizando o seu endereço de correio, para participar no inquérito com o título {SURVEYNAME}.<br /><br />
Para completar este inquérito, carregue no endereço:<br /><br />
{SURVEYURL}<br /><br />
Se tiver alguma pergunta sobre este inquérito, ou se não fez o registo para participar e considera este email um erro, por favor contacte {ADMINNAME} através do endereço electrónico {ADMINEMAIL}.]]></surveyls_email_register>
    <surveyls_email_confirm_subj><![CDATA[Confirmação da sua participação no nosso inquérito]]></surveyls_email_confirm_subj>
    <surveyls_email_confirm><![CDATA[

	Caro(a) {FIRSTNAME},<br /><br />
Este email confirma que completou o inquérito intitulado {SURVEYNAME} e que as suas respostas foram gravadas. Agradecemos a sua participação.<br /><br />
Se tiver outras perguntas relacionadas com este email, por favor, contacte {ADMINNAME} através do endereço electrónico {ADMINEMAIL}.<br /><br />
Com os melhores cumprimentos,<br /><br />{ADMINNAME}]]></surveyls_email_confirm>
    <surveyls_dateformat><![CDATA[5]]></surveyls_dateformat>
    <email_admin_notification_subj><![CDATA[Resposta à submissão do inquérito {SURVEYNAME}]]></email_admin_notification_subj>
    <email_admin_notification><![CDATA[

	Olá,<br /><br />
Foi submetida uma nova resposta ao seu inquérito '{SURVEYNAME}'.<br /><br />
Clique no endereço seguinte para carregar novamente o inquérito:<br />{RELOADURL}<br /><br />
Clique no endereço seguinte para ver a resposta individual{VIEWRESPONSEURL}<br /><br />
Clique no endereço seguinte para editar a resposta individual:<br /><br />{EDITRESPONSEURL}<br /><br />
Para ver estatístias carregue aqui:<br /><br />{STATISTICSURL}]]></email_admin_notification>
    <email_admin_responses_subj><![CDATA[Resposta à submissão do inquérito {SURVEYNAME} incluíndo resultados]]></email_admin_responses_subj>
    <email_admin_responses><![CDATA[

	Olá,<br /><br />
Foi submetida uma nova resposta ao seu inquérito '{SURVEYNAME}'.<br /><br />
Clique no endereço seguinte para carregar novamente o inquérito:<br />{RELOADURL}<br /><br />
Clique no endereço seguinte para ver a resposta individual{VIEWRESPONSEURL}<br /><br />
Clique no endereço seguinte para editar a resposta individual:<br /><br />{EDITRESPONSEURL}<br /><br />
Para ver estatístias carregue aqui:<br /><br />{STATISTICSURL}<br /><br /><br />
Em seguida, as respostas do participante:<br />{ANSWERTABLE}]]></email_admin_responses>
    <surveyls_numberformat><![CDATA[1]]></surveyls_numberformat>
    <attachments><![CDATA[a:0:{}]]></attachments>
    <surveyls_policy_notice/>
    <surveyls_policy_error/>
    <surveyls_policy_notice_label/>
   </row>
  </rows>
 </surveys_languagesettings>
 <themes>
  <theme>
   <sid>277718</sid>
   <template_name>bootswatch</template_name>
   <config>
    <options>inherit</options>
   </config>
  </theme>
  <theme>
   <sid>277718</sid>
   <template_name>estende_bootswatch_SMQ</template_name>
   <config>
    <options>inherit</options>
   </config>
  </theme>
  <theme>
   <sid>277718</sid>
   <template_name>extends_bootswatch</template_name>
   <config>
    <options>inherit</options>
   </config>
  </theme>
  <theme>
   <sid>277718</sid>
   <template_name>extends_bootswatch_Fotografia</template_name>
   <config>
    <options>inherit</options>
   </config>
  </theme>
  <theme>
   <sid>277718</sid>
   <template_name>extends_extends_bootswatch_Rita</template_name>
   <config>
    <options>inherit</options>
   </config>
  </theme>
  <theme>
   <sid>277718</sid>
   <template_name>fruity</template_name>
   <config>
    <options>inherit</options>
   </config>
  </theme>
 </themes>
 <themes_inherited>
  <theme>
   <sid>277718</sid>
   <template_name>bootswatch</template_name>
   <config>
    <options>
     <ajaxmode>off</ajaxmode>
     <brandlogo>on</brandlogo>
     <container>on</container>
     <brandlogofile>./files/logo.png</brandlogofile>
     <backgroundimage>off</backgroundimage>
     <backgroundimagefile>./files/pattern.png</backgroundimagefile>
     <animatebody>off</animatebody>
     <bodyanimation>fadeInRight</bodyanimation>
     <bodyanimationduration>500</bodyanimationduration>
     <animatequestion>off</animatequestion>
     <questionanimation>flipInX</questionanimation>
     <questionanimationduration>500</questionanimationduration>
     <animatealert>off</animatealert>
     <alertanimation>shake</alertanimation>
     <alertanimationduration>500</alertanimationduration>
     <font>noto</font>
     <bodybackgroundcolor>#ffffff</bodybackgroundcolor>
     <fontcolor>#444444</fontcolor>
     <questionbackgroundcolor>#ffffff</questionbackgroundcolor>
     <questionborder>on</questionborder>
     <questioncontainershadow>on</questioncontainershadow>
     <checkicon>f00c</checkicon>
     <animatecheckbox>on</animatecheckbox>
     <checkboxanimation>rubberBand</checkboxanimation>
     <checkboxanimationduration>500</checkboxanimationduration>
     <animateradio>on</animateradio>
     <radioanimation>zoomIn</radioanimation>
     <radioanimationduration>500</radioanimationduration>
     <zebrastriping>off</zebrastriping>
     <stickymatrixheaders>off</stickymatrixheaders>
     <greyoutselected>off</greyoutselected>
     <hideprivacyinfo>off</hideprivacyinfo>
     <crosshover>off</crosshover>
     <showpopups>1</showpopups>
     <fixnumauto>off</fixnumauto>
    </options>
   </config>
  </theme>
  <theme>
   <sid>277718</sid>
   <template_name>estende_bootswatch_SMQ</template_name>
   <config>
    <options>
     <ajaxmode>on</ajaxmode>
     <brandlogo>on</brandlogo>
     <brandlogofile>./files/logo.png</brandlogofile>
     <container>on</container>
     <showpopups>1</showpopups>
     <fixnumauto>off</fixnumauto>
    </options>
   </config>
  </theme>
  <theme>
   <sid>277718</sid>
   <template_name>extends_bootswatch</template_name>
   <config>
    <options>
     <ajaxmode>on</ajaxmode>
     <brandlogo>on</brandlogo>
     <brandlogofile>./files/logo.png</brandlogofile>
     <container>on</container>
     <showpopups>1</showpopups>
     <fixnumauto>off</fixnumauto>
    </options>
   </config>
  </theme>
  <theme>
   <sid>277718</sid>
   <template_name>extends_bootswatch_Fotografia</template_name>
   <config>
    <options>
     <ajaxmode>on</ajaxmode>
     <brandlogo>on</brandlogo>
     <brandlogofile>upload/themes/survey/extends_bootswatch_Fotografia/files/logo.png</brandlogofile>
     <container>on</container>
     <showpopups>1</showpopups>
     <fixnumauto>off</fixnumauto>
     <hideprivacyinfo>off</hideprivacyinfo>
    </options>
   </config>
  </theme>
  <theme>
   <sid>277718</sid>
   <template_name>extends_extends_bootswatch_Rita</template_name>
   <config>
    <options>
     <ajaxmode>on</ajaxmode>
     <brandlogo>on</brandlogo>
     <brandlogofile>./files/logo.png</brandlogofile>
     <container>on</container>
     <showpopups>1</showpopups>
     <fixnumauto>off</fixnumauto>
    </options>
   </config>
  </theme>
  <theme>
   <sid>277718</sid>
   <template_name>fruity</template_name>
   <config>
    <options>
     <ajaxmode>off</ajaxmode>
     <brandlogo>on</brandlogo>
     <brandlogofile>./files/logo.png</brandlogofile>
     <container>on</container>
     <backgroundimage>off</backgroundimage>
     <backgroundimagefile>./files/pattern.png</backgroundimagefile>
     <animatebody>off</animatebody>
     <bodyanimation>fadeInRight</bodyanimation>
     <bodyanimationduration>1.0</bodyanimationduration>
     <animatequestion>off</animatequestion>
     <questionanimation>flipInX</questionanimation>
     <questionanimationduration>1.0</questionanimationduration>
     <animatealert>off</animatealert>
     <alertanimation>shake</alertanimation>
     <alertanimationduration>1.0</alertanimationduration>
     <font>noto</font>
     <bodybackgroundcolor>#ffffff</bodybackgroundcolor>
     <fontcolor>#444444</fontcolor>
     <questionbackgroundcolor>#ffffff</questionbackgroundcolor>
     <questionborder>on</questionborder>
     <questioncontainershadow>on</questioncontainershadow>
     <checkicon>f00c</checkicon>
     <animatecheckbox>on</animatecheckbox>
     <checkboxanimation>rubberBand</checkboxanimation>
     <checkboxanimationduration>0.5</checkboxanimationduration>
     <animateradio>on</animateradio>
     <radioanimation>zoomIn</radioanimation>
     <radioanimationduration>0.3</radioanimationduration>
     <showpopups>1</showpopups>
     <zebrastriping>off</zebrastriping>
     <stickymatrixheaders>off</stickymatrixheaders>
     <greyoutselected>off</greyoutselected>
     <hideprivacyinfo>off</hideprivacyinfo>
     <crosshover>off</crosshover>
     <fixnumauto>off</fixnumauto>
    </options>
   </config>
  </theme>
 </themes_inherited>
</document>
